# Supplementary material for: A comprehensive joint analysis of the long and short RNA transcriptomes of human erythrocytes
Source: BMC Genomics. 2015 Nov 16;16:952. doi: 10.1186/s12864-015-2156-2 (PMC4647483; doi:10.1186/s12864-015-2156-2)
Supplement: Additional file 2: Table S1. — Summary of all expressed long RNAs. (XLSX 2170 kb) [file 12864_2015_2156_MOESM2_ESM.xlsx]

## Sheet: Gene Expression and Info
Ensembl Gene ID	Gene Symbol	D8_1	D8_3	PBMC_1	PBMC_2	PBMC_3	RBC_1	RBC_2	RBC_3
ENSG00000000003	TSPAN6	3.06753	1.04356	0.460039	0.466434	0.205722	0.13742	0.0349204	0
ENSG00000000419	DPM1	38.8472	23.4462	17.0862	20.0873	9.84979	5.72506	5.91208	5.53375
ENSG00000000457	SCYL3	2.86446	2.92501	5.43068	5.22481	3.55318	0.268872	0.223455	0.0581711
ENSG00000000460	C1orf112	14.5813	12.8509	2.97806	2.0993	1.62802	69.2079	69.0156	40.142
ENSG00000000938	FGR	0.288127	0.202386	93.3815	72.6894	85.3006	0.0450269	0.034325	0.16138
ENSG00000000971	CFH	1.74199	0.103041	3.38353	1.60872	0.513124	0	0	0
ENSG00000001036	FUCA2	19.7856	14.9859	9.96899	7.05911	5.9585	0.152048	0.370528	0.201057
ENSG00000001084	GCLC	44.3108	56.1281	10.0581	9.30283	9.40717	134.894	126.668	129.601
ENSG00000001167	NFYA	11.9945	11.9608	10.8287	10.9777	11.6685	0.946507	0.514348	0.725916
ENSG00000001460	STPG1	2.19638	4.61069	0.633799	0.762483	0.781959	0.702763	1.36695	0.390183
ENSG00000001461	NIPAL3	9.98315	13.0958	11.1255	12.8434	13.4015	1.47672	1.56152	0.709956
ENSG00000001497	LAS1L	22.8812	13.3462	7.3511	7.91141	8.18773	0.51317	0.60598	0.2583
ENSG00000001561	ENPP4	5.42222	4.11375	5.40246	5.3003	2.32219	0.306135	0.354715	0.22705
ENSG00000001629	ANKIB1	19.2964	15.3689	38.7191	32.2374	19.53	269.425	234.135	191.624
ENSG00000001630	CYP51A1	75.8637	41.9291	12.7065	12.3434	5.9533	1.9921	1.13817	0.690059
ENSG00000001631	KRIT1	28.7276	29.3881	19.2537	18.3586	11.573	107.534	94.2773	66.4104
ENSG00000002016	RAD52	6.54761	9.23278	2.14855	3.73945	2.35754	5.04482	6.80113	4.39146
ENSG00000002330	BAD	12.36	17.5557	9.62751	7.51755	7.87384	7.54819	2.88535	2.88974
ENSG00000002549	LAP3	47.5718	30.3642	38.863	27.9716	19.3657	0.263774	0.345112	0.149009
ENSG00000002586	CD99	21.992	19.8735	44.9206	25.9158	43.9464	4.1743	0.837939	3.3436
ENSG00000002822	MAD1L1	15.0363	18.805	12.0169	20.1158	24.1793	21.4508	24.3968	16.2044
ENSG00000002834	LASP1	8.26217	10.1415	12.4631	12.0488	16.2796	1.48088	1.11282	0.632287
ENSG00000002919	SNX11	5.19183	3.92881	5.80257	4.50433	6.40377	1.09479	0.944446	0.548333
ENSG00000002933	TMEM176A	0	0.0897224	9.00785	6.31445	8.4912	0	0	0
ENSG00000003056	M6PR	117.029	85.295	110.215	92.4589	72.0715	2.0273	1.244	3.83329
ENSG00000003096	KLHL13	1.0006	0.69722	0.113329	0.2393	0.20308	0	0	0
ENSG00000003147	ICA1	22.4807	20.5093	1.5125	0.634237	0.947846	1.69493	1.46274	0.592765
ENSG00000003393	ALS2	18.1493	14.0701	2.64971	3.85922	3.00656	3.47368	4.23783	3.32941
ENSG00000003400	CASP10	11.4055	8.08031	10.7911	14.0909	9.7383	1.72361	3.80159	0.908701
ENSG00000003402	CFLAR	23.3127	20.7024	109.83	85.556	77.5581	55.8575	38.9245	49.9478
ENSG00000003436	TFPI	10.8775	11.5701	0.698448	0.410353	0.568777	28.4295	34.0013	30.4382
ENSG00000003509	NDUFAF7	10.066	8.72504	11.7736	12.6964	6.81236	0.354832	0.5546	0.940603
ENSG00000003756	RBM5	67.279	86.38	95.9983	94.7968	90.1157	37.1223	35.1577	26.9694
ENSG00000003987	MTMR7	1.12003	1.04349	0.434901	0.842645	0.539293	0.0256412	0	0
ENSG00000004059	ARF5	7.96733	10.244	17.6585	14.4119	15.3906	0.854466	0.494752	0.880651
ENSG00000004139	SARM1	0.40092	0.464515	0.90895	1.25082	2.77756	0	0	0
ENSG00000004142	POLDIP2	32.1666	25.5451	10.5072	9.40016	8.00703	8.28227	5.79673	5.26181
ENSG00000004399	PLXND1	33.4969	53.9721	10.9536	6.55636	21.6299	0.510665	0.253135	0.268789
ENSG00000004455	AK2	74.9276	41.7736	27.4046	27.0743	18.6656	7.44539	5.22615	4.29131
ENSG00000004468	CD38	2.13888	1.41741	3.16783	5.67597	3.67659	0.0331454	0.0504632	0
ENSG00000004478	FKBP4	58.6598	35.8765	10.4656	6.9971	9.36705	2.0013	2.06689	0.735962
ENSG00000004487	KDM1A	54.1245	0	16.6671	17.105	12.7064	29.7858	29.9478	26.0467
ENSG00000004534	RBM6	30.9246	30.3294	22.1643	24.0553	25.6745	69.0438	58.7448	43.0249
ENSG00000004660	CAMKK1	0.1248	0.134028	0.826261	1.1839	1.43101	0	0	0
ENSG00000004700	RECQL	26.6713	22.7772	27.9894	21.5548	13.7832	0.262295	0.491294	0.495588
ENSG00000004766	CCDC132	20.9277	21.0801	13.3927	14.5113	6.19166	116.791	104.923	93.2918
ENSG00000004777	ARHGAP33	1.04008	5.111	0.880881	0.652016	1.2902	0	0	0
ENSG00000004779	NDUFAB1	70.1024	39.7019	21.8162	18.5151	12.743	1.23605	0.978787	0.663596
ENSG00000004799	PDK4	0.0385371	0.0482967	1.02585	2.80028	1.64016	0	0	0.0391808
ENSG00000004809	SLC22A16	23.8545	31.4873	0.796914	0.62294	0.402902	13.5039	13.3532	6.56118
ENSG00000004838	ZMYND10	0.24466	0.635951	0.193968	0.26057	0.280442	0	0	0
ENSG00000004846	ABCB5	0.018527	0.286402	0	0.012559	0	2.11098	3.08979	1.9299
ENSG00000004864	SLC25A13	17.8807	11.528	7.7526	7.32174	7.35658	10.3712	8.50945	10.8887
ENSG00000004866	ST7	31.6555	26.5239	2.81279	2.47524	2.11766	56.8133	53.1055	33.4931
ENSG00000004897	CDC27	94.7709	112.138	21.2757	15.4952	13.1342	669.386	585.36	465.874
ENSG00000004939	SLC4A1	52.1154	256.294	0.0392562	0.265089	0.273919	494.243	875.965	300.77
ENSG00000004961	HCCS	12.6989	12.4386	4.98333	4.43855	3.56664	4.20201	4.21611	3.75176
ENSG00000004975	DVL2	7.04183	12.2526	2.22579	1.77783	4.84097	0.352892	0	0.347571
ENSG00000005007	UPF1	12.5769	15.1464	12.1833	12.6728	19.526	0.236851	0.18837	0.106926
ENSG00000005020	SKAP2	7.32863	6.55779	7.74497	7.5469	13.7101	14.2049	18.3369	11.1644
ENSG00000005022	SLC25A5	167.811	126.655	87.7824	70.7144	54.5018	1.94255	1.57151	1.57042
ENSG00000005059	CCDC109B	13.869	12.0618	40.6177	49.8787	34.1511	43.6795	35.3899	22.3784
ENSG00000005075	POLR2J	11.4299	11.2262	9.35419	8.86612	8.68772	14.0158	9.87482	12.2286
ENSG00000005100	DHX33	7.0276	4.4864	1.81976	1.34163	2.53612	8.76473	8.30662	4.64038
ENSG00000005108	THSD7A	0.385112	0.141056	0.161296	0.252424	0.504543	0	0	0
ENSG00000005156	LIG3	15.9757	10.1356	8.43027	10.5325	11.5842	0.945649	1.05006	0.165877
ENSG00000005175	RPAP3	22.6402	12.0258	13.5036	11.0112	6.41	3.40281	3.35298	1.86869
ENSG00000005187	ACSM3	13.559	9.50853	3.42659	2.93564	1.8983	3.12254	2.56779	3.46943
ENSG00000005189	AC004381.6	12.3929	15.6283	0.837261	0.73545	0.715449	13.6507	17.993	7.96792
ENSG00000005194	CIAPIN1	27.5716	17.0389	8.40405	8.84435	7.20069	0.452767	0.369666	0.209135
ENSG00000005206	SPPL2B	7.74677	11.2431	5.2694	7.14174	11.1586	0.51788	0.278167	0.208042
ENSG00000005238	FAM214B	1.97847	5.19462	4.20206	2.70394	5.9021	15.3213	15.5791	15.4787
ENSG00000005243	COPZ2	0.433694	0.443353	1.11581	2.46936	0.942781	0	0	0
ENSG00000005249	PRKAR2B	75.5001	78.8237	11.515	3.29838	1.96382	20.2885	31.8252	20.7005
ENSG00000005302	MSL3	10.6992	9.54336	23.8488	24.434	35.228	1.30812	0.851572	1.39849
ENSG00000005339	CREBBP	9.82824	11.9849	10.8462	9.56955	46.8838	13.1244	14.1918	10.4704
ENSG00000005379	BZRAP1	1.2807	0.701973	2.35777	4.03277	6.74747	0.0344834	0.0524904	0
ENSG00000005381	MPO	38.8294	18.3404	3.7159	1.08345	0.634472	0	0.202226	0.214346
ENSG00000005436	GCFC2	15.302	7.46602	7.86772	8.2757	4.67161	18.5474	19.9781	13.094
ENSG00000005448	WDR54	2.5677	1.36026	4.25951	3.9436	3.84238	0.0274139	0	0
ENSG00000005469	CROT	2.85508	1.75432	5.05357	3.63496	3.70722	0.567344	0.340186	0.21084
ENSG00000005471	ABCB4	3.26304	7.33348	1.30386	1.2225	0.584396	0.0133574	0.719496	0.0220965
ENSG00000005483	KMT2E	27.072	35.3558	60.235	67.7522	58.7149	253.484	260.941	197.817
ENSG00000005486	RHBDD2	1.14046	1.96272	4.11894	2.72162	8.66605	0.300534	0.269554	0.114904
ENSG00000005700	IBTK	17.4463	9.92179	14.314	14.5532	8.14297	11.4346	11.352	5.84281
ENSG00000005801	ZNF195	15.9974	7.92528	12.0742	12.5772	10.0397	0.535807	0.690001	0.857658
ENSG00000005810	MYCBP2	19.208	15.0038	45.1898	43.5987	37.2425	22.9635	23.8825	18.7837
ENSG00000005812	FBXL3	16.8347	15.5857	43.6946	42.5755	25.5652	26.5841	31.4443	16.879
ENSG00000005844	ITGAL	4.5175	1.9986	62.3505	58.3028	90.1245	0.217177	0.218267	0
ENSG00000005882	PDK2	1.52315	1.40277	2.84702	2.72763	4.24803	19.7368	13.9459	10.2308
ENSG00000005884	ITGA3	0.0263559	0.0164693	0.511036	0.522651	0.811495	0	0	0
ENSG00000005889	ZFX	11.1761	10.1759	19.6152	33.3498	20.8289	2.46743	4.07878	4.21868
ENSG00000005893	LAMP2	35.4187	26.4711	44.0741	34.8358	20.7452	2.3945	3.16412	3.00996
ENSG00000005955	GGNBP2	39.4995	34.0662	46.3246	41.5333	28.8748	7.79302	7.29682	5.05236
ENSG00000005961	ITGA2B	19.6736	12.4759	3.47486	1.17655	1.24752	0	0	0
ENSG00000006007	GDE1	20.5983	18.1343	9.86377	7.1061	7.47477	38.217	33.453	39.466
ENSG00000006015	C19orf60	14.4407	13.3863	25.7477	28.0816	25.1664	2.02156	1.15945	0.708032
ENSG00000006016	CRLF1	0.979815	1.20819	1.46731	2.17386	1.7809	1.26629	0.615987	0.904762
ENSG00000006025	OSBPL7	1.61291	1.54793	3.66298	3.04264	4.75236	0	0	0.0244905
ENSG00000006042	TMEM98	2.33553	8.24733	0.00645783	0.0997719	0.0191372	0	0	0.114033
ENSG00000006047	YBX2	0.44026	0.939286	0.0554972	0.00583903	0.0295423	0.046049	0.147271	0
ENSG00000006062	MAP3K14	0.106794	0.262185	1.47299	1.52719	5.04167	0	0	0
ENSG00000006075	CCL3	0.275741	0.199479	284.349	136.118	130.503	0.0347337	0.218866	0.119226
ENSG00000006114	SYNRG	10.8078	11.4156	17.7246	18.8021	19.4208	13.1718	10.9895	10.7604
ENSG00000006118	TMEM132A	0.0136926	0	1.54816	1.01871	2.00855	0	0	0
ENSG00000006125	AP2B1	72.6321	74.5638	19.9493	16.3775	20.8497	115.083	114.804	93.6237
ENSG00000006194	ZNF263	12.2967	8.25216	13.874	20.2458	19.8396	0.101762	0.512678	0.122294
ENSG00000006282	SPATA20	0.691222	2.91774	8.2991	6.85506	8.43239	0.0693455	0	0.114347
ENSG00000006327	TNFRSF12A	1.35703	1.37887	0.529627	1.03065	0.877199	0	0	0
ENSG00000006432	MAP3K9	0.263823	0.438955	0.238555	0.434453	0.833983	0	0.101955	0.0276253
ENSG00000006451	RALA	5.96387	4.41336	4.52239	5.7376	7.14731	0.487447	0.365367	0.135702
ENSG00000006453	BAIAP2L1	0.237025	0.334339	0.815321	0.690685	0.879823	0.182941	0	0
ENSG00000006459	KDM7A	6.40656	11.4609	29.722	25.5959	22.822	120.777	172.191	171.383
ENSG00000006530	AGK	14.595	9.1049	10.6289	11.2054	9.43773	2.17369	2.94595	1.04871
ENSG00000006534	ALDH3B1	3.32696	6.68064	9.57769	5.32405	6.28398	0.637675	0	0.0366268
ENSG00000006555	TTC22	0.0371979	0	1.13867	1.47304	1.04969	0	0	0
ENSG00000006576	PHTF2	10.2986	8.5073	13.7155	12.2535	10.4374	3.07677	4.29894	2.5501
ENSG00000006607	FARP2	22.0597	16.3293	9.67024	6.08043	7.18942	24.795	30.9922	13.381
ENSG00000006625	GGCT	39.3168	22.6771	6.59215	5.9167	3.49271	0.707399	0.891909	0.784909
ENSG00000006634	DBF4	46.1514	42.7788	15.2491	17.3012	9.66468	54.7509	56.5242	42.5363
ENSG00000006652	IFRD1	14.1954	17.3675	66.6689	68.1982	49.6191	1.81065	1.85412	1.78751
ENSG00000006695	COX10	8.72663	5.77037	4.9616	4.83052	4.11774	4.8068	5.63073	4.84784
ENSG00000006712	PAF1	8.3234	7.73721	11.7991	13.1215	14.7957	0.197829	0.438683	0.209784
ENSG00000006715	VPS41	33.9545	29.5024	28.0668	23.2829	16.6049	2.22534	3.0471	3.58066
ENSG00000006744	ELAC2	38.8953	24.8697	14.3708	15.8294	13.1264	0.936016	1.03749	0.512583
ENSG00000006756	ARSD	0.842463	0.992063	2.23658	2.57129	3.90609	0	0	0
ENSG00000006757	PNPLA4	6.58575	4.91884	1.06611	2.04752	1.30216	0.0902192	0.272046	0.0982928
ENSG00000006831	ADIPOR2	30.7105	29.8869	6.3102	6.11978	9.86847	476.258	404.543	316.452
ENSG00000006837	CDKL3	1.4731	0.815429	1.12715	1.10518	0.810117	5.91662	7.94332	5.12723
ENSG00000007038	PRSS21	1.88837	2.26113	0.485285	0.230568	0.37773	0	0.0974862	0
ENSG00000007047	MARK4	0.25922	1.06469	2.99179	2.03223	8.37268	0.609046	0.538519	0.827795
ENSG00000007062	PROM1	0.824024	0.248459	0.247559	0.446309	0.231307	0	0	0
ENSG00000007080	CCDC124	4.16965	5.61135	1.22269	1.22408	4.5796	21.9753	19.0508	12.3729
ENSG00000007129	CEACAM21	0.0595206	0.0281178	6.70009	9.09052	7.46546	0	0	0
ENSG00000007168	PAFAH1B1	23.7677	21.0395	19.9581	23.3273	24.8787	18.7811	25.707	13.0507
ENSG00000007202	KIAA0100	38.7601	27.621	29.1486	28.4733	32.0856	0.55657	2.09858	1.08197
ENSG00000007237	GAS7	0.134868	0.23105	16.0081	11.7682	27.5116	0.0340153	0.00926225	0.0100287
ENSG00000007255	TRAPPC6A	5.37699	6.51063	12.2634	15.1366	11.9858	0	0	0
ENSG00000007264	MATK	0.768612	0.480584	8.11564	14.8331	8.91124	0	0	0
ENSG00000007312	CD79B	0.236007	0.218148	16.7573	15.3613	9.94411	0	0	0
ENSG00000007341	ST7L	6.54452	8.1499	7.36483	8.42525	7.63737	111.936	114.69	87.6994
ENSG00000007350	TKTL1	0.164994	0.0653512	2.58455	5.3832	3.61156	0	0	0
ENSG00000007376	RPUSD1	1.45227	1.45954	0.943492	1.25369	1.79528	0	0	0
ENSG00000007384	RHBDF1	0.249601	0.539209	0.0740908	0.103579	0.227158	0	0	0
ENSG00000007392	LUC7L	24.5197	21.8807	20.7633	24.3368	27.853	2.24395	3.9816	2.28125
ENSG00000007402	CACNA2D2	0.0642719	0.44705	0.345414	0.628924	1.30439	0	0	0
ENSG00000007516	BAIAP3	0.0464155	0.231548	0.702237	1.07109	1.04462	2.3716e-48	2.26911e-122	0.018384
ENSG00000007520	TSR3	14.7969	9.60524	10.9199	10.9888	9.31293	4.12347	1.42056	2.45273
ENSG00000007541	PIGQ	21.1365	59.395	2.30043	1.91971	4.60627	2.77403	3.99296	5.38614
ENSG00000007545	CRAMP1L	1.94969	3.57236	0.732075	0.966815	3.35848	2.13413	2.14633	1.61622
ENSG00000007923	DNAJC11	37.8019	23.7912	8.51078	7.50458	8.57938	6.73651	6.25896	3.25336
ENSG00000007944	MYLIP	8.37198	7.70222	37.0372	31.9297	33.8399	2.05533	0.998545	1.43338
ENSG00000007968	E2F2	5.04933	16.2842	0.421146	0.224318	0.845406	24.8754	17.6619	14.9706
ENSG00000008018	PSMB1	99.6014	72.2383	53.9772	52.7352	33.8759	19.0223	17.4169	15.6876
ENSG00000008083	JARID2	20.2544	20.261	15.0747	13.4514	15.8144	7.00409	6.9783	5.59098
ENSG00000008086	CDKL5	0.328198	0.11005	0.902044	1.04797	1.07515	0.0876968	0.0218797	0.0474184
ENSG00000008128	CDK11A	17.1329	15.0759	18.315	17.2507	22.2866	58.364	35.6352	23.13
ENSG00000008130	NADK	18.615	16.8834	30.431	21.2459	33.791	0.927171	1.26002	0.646662
ENSG00000008226	DLEC1	0.236052	0.21571	1.25748	0.655788	1.99639	6.4719e-151	9.8101e-56	0
ENSG00000008256	CYTH3	3.17154	5.10617	1.73888	2.75357	2.62335	2.49569	1.43671	1.32133
ENSG00000008277	ADAM22	2.62539	1.58948	0.936477	1.48929	0.836635	0.198825	0.142649	0
ENSG00000008282	SYPL1	15.714	11.1317	10.9838	12.2574	12.4845	13.9568	8.14816	9.62425
ENSG00000008283	CYB561	2.90902	1.07029	2.66459	1.84975	3.43426	0	0	0
ENSG00000008294	SPAG9	23.5924	24.5756	33.4722	30.5507	23.1998	23.7015	28.0135	15.7198
ENSG00000008311	AASS	1.53224	3.05847	1.32906	1.08365	0.706005	0.329942	0.338423	0.624493
ENSG00000008324	SS18L2	25.6919	15.4757	14.1003	12.7464	7.42212	0.531333	0.420458	0.338819
ENSG00000008382	MPND	3.35853	2.83645	3.63136	4.55229	3.35803	0.926651	1.59497	1.32278
ENSG00000008394	MGST1	37.5371	15.9723	12.3439	6.04974	5.26045	0.668796	0.0599202	0
ENSG00000008405	CRY1	6.77705	5.79914	11.9377	14.4644	10.3478	2.89071	5.20672	1.44246
ENSG00000008441	NFIX	2.999	4.85523	0.180518	0.266127	0.611305	23.0782	35.0537	20.8811
ENSG00000008513	ST3GAL1	7.55059	18.4977	29.3354	32.0167	44.5004	118.062	162.463	174.711
ENSG00000008516	MMP25	0.0899626	0.0513136	0.438508	0.960326	2.72005	0	0	0
ENSG00000008517	IL32	0	0.16626	14.6451	10.0083	36.9056	0	0	0
ENSG00000008710	PKD1	4.38088	9.68968	3.0687	3.37194	8.49111	0.00341474	0	0.0249588
ENSG00000008838	MED24	28.8695	30.281	9.16597	8.71861	13.2899	14.128	12.2279	11.4478
ENSG00000008853	RHOBTB2	0.836899	0.605629	0.824906	0.861216	2.03268	0.0939732	0.502396	0.0996889
ENSG00000008869	HEATR5B	10.0402	9.81735	16.259	15.3267	12.4958	8.66546	6.92602	4.8767
ENSG00000008952	SEC62	39.4778	39.0712	38.5926	39.0061	23.9464	906.773	1089.61	740.903
ENSG00000008988	RPS20	945.474	887.355	1419.02	1498.78	835.034	323.373	338.325	239.67
ENSG00000009307	CSDE1	186.896	117.303	251.299	197.292	125.042	382.134	573.263	376.819
ENSG00000009335	UBE3C	39.0346	33.2404	20.4877	21.1214	20.0351	88.81	56.3051	58.9796
ENSG00000009413	REV3L	21.8731	19.9653	9.41295	7.86991	7.7877	96.6252	98.166	67.3002
ENSG00000009694	TENM1	0.00401289	0.00374858	0.723299	1.19032	1.30049	0.018752	0.0114686	0
ENSG00000009724	MASP2	1.52025	0.899617	0.895309	1.54624	1.14084	0	0	0
ENSG00000009780	FAM76A	5.06038	3.56431	7.11016	5.94897	5.0235	5.32005	5.98435	3.9358
ENSG00000009790	TRAF3IP3	6.18953	3.77369	75.1627	79.8772	65.8158	0.325276	0.183108	0
ENSG00000009830	POMT2	5.81271	3.27266	1.42186	2.82201	1.88656	0.355805	0.213691	0.181756
ENSG00000009844	VTA1	22.7225	14.5727	9.8502	8.78115	5.24086	3.84293	3.69089	2.68057
ENSG00000009954	BAZ1B	44.9896	33.7022	14.1631	13.9777	12.2163	32.5335	34.8745	31.7691
ENSG00000010017	RANBP9	21.3027	16.0882	17.1779	15.6569	12.9722	631.668	615.324	431.724
ENSG00000010030	ETV7	0	0	0.625565	0.341416	0.0427185	0	0	0
ENSG00000010072	SPRTN	8.56485	7.32415	5.72427	7.31997	3.57099	0.435058	0.4174	0.56172
ENSG00000010165	METTL13	40.7124	31.6521	3.42651	3.67364	4.18187	0.126498	0.0713715	0.0774051
ENSG00000010219	DYRK4	15.0363	11.4668	13.7368	11.6688	6.86854	0.62806	0.361194	0.262663
ENSG00000010244	ZNF207	122.085	97.7504	119.718	97.4573	69.5443	50.3504	40.5671	37.3732
ENSG00000010256	UQCRC1	86.0331	72.3639	36.4534	28.7216	36.9443	1.86522	1.04051	0.523208
ENSG00000010270	STARD3NL	17.9564	12.2238	14.3	11.0674	7.55996	0.401956	0.282531	0.725147
ENSG00000010278	CD9	6.74485	2.60636	8.59115	3.524	4.79214	0	0	0.483648
ENSG00000010292	NCAPD2	59.376	66.3671	8.08846	9.05651	8.15591	12.4545	25.8035	15.1818
ENSG00000010295	IFFO1	1.62433	2.62438	5.57554	4.2797	6.64101	0.06202	0.0439262	0.0274448
ENSG00000010310	GIPR	0.379396	0.170409	0.959765	1.36077	0.933353	0	0	0
ENSG00000010318	PHF7	15.8746	17.8584	3.83281	3.68121	2.99928	83.5727	76.2455	64.5805
ENSG00000010322	NISCH	11.2514	11.041	13.2875	13.8517	22.7128	0.00945949	0.326778	0
ENSG00000010327	STAB1	0.397446	0.611702	15.8587	9.46103	11.1508	0	0	0
ENSG00000010361	FUZ	6.13355	7.35917	2.5804	1.31718	1.99395	2.73159	2.48524	3.80615
ENSG00000010404	IDS	2.43639	2.24663	16.8501	20.344	46.5117	1.79361	0.638249	1.448
ENSG00000010438	PRSS3	0	0	0.295276	0.677891	0.0533041	0	0	0
ENSG00000010539	ZNF200	7.59042	7.30475	4.22061	6.90894	6.59711	0.127597	0.0647257	0.0800781
ENSG00000010610	CD4	1.43973	0.85211	20.5302	20.6127	45.8618	0.0159676	0	0
ENSG00000010626	LRRC23	1.84781	1.85388	2.33964	1.73443	1.71613	0.827233	0.354224	0.514856
ENSG00000010671	BTK	46.243	28.6315	27.2822	17.5232	19.2806	0.693013	1.18637	0.482146
ENSG00000010704	HFE	0.165182	0.27033	2.33981	1.58052	1.84373	0	0	0
ENSG00000010803	SCMH1	9.84548	9.30586	2.78635	2.85589	3.61157	22.6518	16.3238	14.0608
ENSG00000010810	FYN	9.54659	30.677	110.366	111.997	110.771	0.301115	0.349547	0.350839
ENSG00000010818	HIVEP2	1.141	1.42162	16.5491	20.6406	17.0965	1.34255	0.986538	0.534648
ENSG00000011007	TCEB3	8.08587	6.21577	3.91876	3.85588	4.9594	0.620612	0.349827	0.619206
ENSG00000011009	LYPLA2	5.65721	5.36881	5.47765	5.60023	6.68791	0.0478087	0	0.0552362
ENSG00000011021	CLCN6	7.30364	8.22541	2.85822	2.48772	4.6041	0.144644	0.154586	0.119603
ENSG00000011028	MRC2	0.628462	1.5287	0.310612	0.160736	1.10663	41.8939	47.8801	25.4298
ENSG00000011052	NME2	110.412	46.9575	45.587	37.942	24.5657	0.361052	0.586364	0.424143
ENSG00000011114	BTBD7	8.80682	7.00354	4.44173	5.06626	5.81699	17.0851	14.7316	13.4132
ENSG00000011132	APBA3	3.26228	4.57155	7.25398	8.80625	9.29848	0.505245	0.334913	0.223605
ENSG00000011143	MKS1	11.0813	13.2205	2.85252	3.16852	2.50813	26.3541	21.737	18.6486
ENSG00000011198	ABHD5	28.409	26.5235	17.1991	13.1963	12.6747	3.65483	4.70867	4.42121
ENSG00000011243	AKAP8L	27.1296	46.6441	29.4302	29.765	25.2681	23.5703	21.3281	21.8507
ENSG00000011258	MBTD1	7.51686	6.64502	9.30281	9.01919	7.4612	20.5471	16.7933	14.8257
ENSG00000011260	UTP18	32.7536	19.731	17.4915	18.7321	12.1653	9.93527	11.0353	6.23084
ENSG00000011275	RNF216	6.89232	6.41408	12.5802	13.7181	17.6351	4.41142	2.96826	2.65508
ENSG00000011295	TTC19	22.2132	15.1779	13.4502	16.1291	17.7306	0.609538	0.340224	0.255886
ENSG00000011304	PTBP1	92.1263	77.3003	45.7896	48.1324	56.7829	12.4557	10.1041	9.81498
ENSG00000011376	LARS2	11.4545	7.20536	3.64966	4.30948	4.45544	0.897286	0.414077	0.460398
ENSG00000011405	PIK3C2A	14.5362	10.1755	14.6072	16.3061	8.41167	25.3421	26.2424	14.1324
ENSG00000011422	PLAUR	3.11264	2.67295	163.523	126.995	155.137	0.537866	0.256856	0.568005
ENSG00000011426	ANLN	36.4738	37.7767	1.22693	0.673035	0.581398	138.715	117.246	91.8307
ENSG00000011451	WIZ	0.842824	1.75344	0.542924	0.466632	2.52286	0.118085	0.50492	0.655324
ENSG00000011454	RABGAP1	11.296	9.74328	10.291	11.0795	10.3377	7.66403	8.89992	5.12586
ENSG00000011478	QPCTL	0.661483	1.18464	0.743738	0.991702	2.18434	0	0	0
ENSG00000011485	PPP5C	24.9047	17.356	11.0665	16.469	10.4803	3.50123	4.69154	2.81639
ENSG00000011523	CEP68	2.25132	1.96865	3.54987	4.20587	5.32988	0.128225	0.0419753	0.0303087
ENSG00000011566	MAP4K3	10.2093	7.69978	6.87513	9.37572	6.33958	55.2755	50.9215	37.3225
ENSG00000011590	ZBTB32	0.351791	0.256547	0.887416	0.473034	1.16542	0	0	0
ENSG00000011600	TYROBP	3.32805	0.603398	207.66	151.948	119.714	0.117783	0.177194	0.193886
ENSG00000011638	TMEM159	3.05835	2.24433	7.84532	4.99777	4.51415	0	0.121205	0
ENSG00000012048	BRCA1	30.3479	33.0594	1.3034	1.6358	1.08656	184.412	187.009	124.309
ENSG00000012061	ERCC1	15.246	13.971	18.9023	17.3535	13.8253	5.32782	5.05768	4.78375
ENSG00000012124	CD22	0	0.0569255	13.732	11.9839	23.6799	0	0	0.177715
ENSG00000012174	MBTPS2	2.52726	1.67361	1.24607	1.35725	1.45053	0.466217	0.610156	0.422337
ENSG00000012211	PRICKLE3	1.20681	1.75372	0.568359	0.652046	1.54746	6.82253e-10	0	0
ENSG00000012223	LTF	0.422525	0.330814	13.564	12.165	3.65903	0	0	0
ENSG00000012232	EXTL3	3.2364	2.02238	4.13211	3.80274	3.62117	1.8707	0.871384	0.196235
ENSG00000012660	ELOVL5	80.4834	51.0142	53.7097	42.8036	33.1825	6.88652	6.19677	4.24498
ENSG00000012779	ALOX5	2.62315	1.44439	40.5301	30.7933	36.52	0.023213	0.0353912	0
ENSG00000012817	KDM5D	25.0725	29.5352	34.8812	0.021852	0.0597815	16.106	0.0318942	0.0172734
ENSG00000012822	CALCOCO1	8.60865	21.6189	26.4369	21.4481	27.043	25.6911	21.9241	15.7131
ENSG00000012963	UBR7	21.3824	20.6864	6.30739	5.53733	4.56864	3.07337	2.88918	2.046
ENSG00000012983	MAP4K5	21.7832	24.2659	16.4915	12.7882	9.45238	173.568	161.402	109.21
ENSG00000013016	EHD3	1.54619	1.26508	1.95721	1.13309	1.46266	0.136604	0.0227492	0.0493058
ENSG00000013275	PSMC4	41.3702	34.4749	24.2702	20.7605	17.2223	1.75257	1.2973	0.9114
ENSG00000013288	MAN2B2	2.22718	2.38781	7.49754	6.76725	10.6192	0.0190509	0.0581974	0.0556925
ENSG00000013306	SLC25A39	39.7194	73.3231	8.60227	8.85457	12.5941	2158.21	1524.3	1495.92
ENSG00000013364	MVP	1.48545	1.25836	51.6463	44.6578	45.0258	0.064525	0.0297267	0
ENSG00000013374	NUB1	13.7949	10.833	35.063	25.69	20.2957	66.362	49.4265	42.3567
ENSG00000013375	PGM3	7.45829	5.14061	8.01195	8.11319	5.17546	0.050466	0.114929	0.0416788
ENSG00000013392	RWDD2A	0.255922	0.205335	1.28842	1.07649	0.539328	0	0	0
ENSG00000013441	CLK1	34.1356	56.0067	295.853	282.581	189.169	294.739	251.509	231.794
ENSG00000013503	POLR3B	6.61382	2.15373	2.22084	2.51011	2.13497	0.633991	0.529735	0.88222
ENSG00000013523	ANGEL1	4.30811	4.74205	3.21952	2.59738	4.13188	0.0119891	0.156804	0
ENSG00000013561	RNF14	10.9848	10.2703	8.69756	9.13615	5.75137	203.256	308.438	246.412
ENSG00000013563	DNASE1L1	3.13078	4.80371	11.0237	9.52225	7.95416	0.0309538	0.378428	0.0751624
ENSG00000013573	DDX11	18.6775	22.8318	1.21792	7.75514	7.55514	0.286152	0.148047	0.220818
ENSG00000013583	HEBP1	21.6251	43.1072	1.77543	0.761353	3.98658	1.26778	7.80402	15.409
ENSG00000013619	MAMLD1	0.235787	0.849811	0.113301	0.0461566	0.110831	4.97379	4.69213	2.13331
ENSG00000013725	CD6	0.0156187	0.0731783	13.8998	15.5961	31.802	0.129252	0.194142	0
ENSG00000013810	TACC3	33.239	40.2531	12.5355	9.82558	18.4488	1.16482	1.23745	0.74721
ENSG00000014123	UFL1	12.6634	9.19459	13.0455	10.8088	7.90953	1.24686	1.34483	0.886861
ENSG00000014138	POLA2	37.3776	27.5918	7.05304	4.97491	4.85414	0.751725	0.669612	0.756881
ENSG00000014164	ZC3H3	1.02296	1.81354	1.03438	0.882191	3.05284	0.10591	0.0461879	0.0250268
ENSG00000014216	CAPN1	19.2833	28.4844	15.6222	13.1956	21.4022	7.09827	9.19493	7.48096
ENSG00000014257	ACPP	0.760321	0.11326	3.8877	3.69031	5.17477	0	0	0
ENSG00000014641	MDH1	96.5362	64.2249	41.2059	38.1188	24.6627	1.15455	1.23956	1.09173
ENSG00000014824	SLC30A9	36.1561	24.4371	15.872	14.5482	9.06827	50.2403	57.9358	40.0768
ENSG00000014914	MTMR11	0.507602	0.512842	13.323	7.44916	8.26509	0.175715	0.116683	0.0436699
ENSG00000014919	COX15	20.8982	20.4994	9.54224	8.83744	7.38399	0.161239	0.188132	0.203992
ENSG00000015133	CCDC88C	10.0721	9.57948	31.4823	36.8339	53.7393	2.25737	4.12916	3.77408
ENSG00000015153	YAF2	12.6551	9.12824	23.2689	23.1668	17.0614	16.9255	20.7433	13.9057
ENSG00000015171	ZMYND11	23.4672	17.8568	14.6293	15.2701	12.7583	8.64529	5.20217	4.28441
ENSG00000015285	WAS	1.03616	0.886243	6.51879	6.21259	24.9464	0.0276203	0	0.200177
ENSG00000015475	BID	16.2923	10.1535	34.2047	32.945	29.0402	0.0814494	0.5377	0.455141
ENSG00000015479	MATR3	236.884	146.06	204.349	198.835	113.679	178.952	161.849	108.467
ENSG00000015532	XYLT2	2.59915	2.49675	2.74247	2.58537	6.37098	0	0	0.167296
ENSG00000015676	NUDCD3	27.1243	26.0796	18.4978	18.0463	16.7868	4.47603	1.90047	2.47656
ENSG00000016864	GLT8D1	24.9582	20.2794	18.0953	14.6655	10.7748	24.9228	24.3535	31.9596
ENSG00000017260	ATP2C1	50.7125	44.345	18.9936	17.5417	14.3456	71.1491	52.8395	34.2846
ENSG00000017483	SLC38A5	26.1989	27.6575	1.73261	1.95163	3.40038	34.0256	53.5004	15.0775
ENSG00000017621	MAGIX	0.562342	0.798646	0.483645	0.242054	0.400854	0	0.164847	0.083976
ENSG00000017797	RALBP1	19.0435	15.3607	8.84786	7.65642	6.43529	47.1425	54.798	39.7813
ENSG00000018189	RUFY3	7.6895	5.23032	17.6266	15.4868	11.7759	0.382938	0.189057	0.060797
ENSG00000018280	SLC11A1	1.08481	1.84944	53.6606	35.0068	58.2002	0.0236966	0	0.257541
ENSG00000018510	AGPS	18.4751	13.3766	8.86331	7.09712	6.65268	2.29321	2.1621	1.88532
ENSG00000018610	CXorf56	9.49678	6.57106	10.5915	8.88646	5.54129	5.20549	4.14773	2.84467
ENSG00000018699	TTC27	19.5037	10.3863	9.10936	8.10502	6.04972	8.46537	9.49046	8.79772
ENSG00000018869	ZNF582	1.47465	1.92322	1.79131	2.3932	1.27003	0	0	0
ENSG00000019144	PHLDB1	0.174899	0.424404	0.353835	0.324735	0.580662	0	0	0
ENSG00000019169	MARCO	0.0150882	0	4.89301	3.04533	1.53423	0	0	0
ENSG00000019485	PRDM11	2.22662	2.84611	0.766623	1.29168	1.94842	0	0	0
ENSG00000019582	CD74	4.0233	2.91694	174.657	132.363	596.265	0.116144	0.163652	0.267457
ENSG00000019991	HGF	1.12913	0.38904	1.99684	2.10472	1.77576	0	0	0
ENSG00000019995	ZRANB1	11.2691	11.4815	10.8101	12.2287	9.01263	58.5964	61.7394	49.0428
ENSG00000020129	NCDN	1.68534	1.40919	1.00397	0.901822	1.56468	0	0	0
ENSG00000020256	ZFP64	2.97593	1.98939	1.10646	1.99164	1.88436	0.332241	0.376708	0.136943
ENSG00000020426	MNAT1	27.482	19.359	13.5992	16.8776	9.57165	8.79205	9.13931	9.7934
ENSG00000020577	SAMD4A	0.610456	0.812545	1.27757	0.989818	0.711675	0	0	0
ENSG00000020633	RUNX3	0.330164	0.296294	5.90146	7.88787	23.2266	0.104898	0	0.0211453
ENSG00000020922	MRE11A	26.112	20.6738	15.2534	11.6437	10.7823	132.926	122.144	112.193
ENSG00000021300	PLEKHB1	0.221381	0.0256586	3.51117	3.49558	4.29146	0	0	0
ENSG00000021355	SERPINB1	19.4003	11.9982	79.0199	53.7787	48.0205	1.51103	0.781247	1.1179
ENSG00000021574	SPAST	14.5669	10.9698	7.50705	6.93375	4.01807	22.8312	17.4893	16.1557
ENSG00000021645	NRXN3	0	0.177041	0	0	0	7.70465	11.3963	14.0492
ENSG00000021762	OSBPL5	4.17963	5.62907	5.74712	9.23282	11.0264	0	0.0902895	0.228739
ENSG00000021776	AQR	24.0622	14.8362	16.7405	17.5673	10.1346	6.23166	6.48641	4.81954
ENSG00000021826	CPS1	1.77298	0.75376	0.153635	0.334881	0.0548882	0.119142	0.167481	0.202043
ENSG00000022267	FHL1	0.434519	0.187013	4.3774	4.42418	5.34358	0	0	0
ENSG00000022277	RTFDC1	39.7385	27.3395	41.7138	37.4794	27.171	13.8972	12.9691	9.02148
ENSG00000022556	NLRP2	9.7252	1.61392	0.995001	1.15135	4.12668	0	0	0
ENSG00000022567	SLC45A4	9.47613	9.54687	7.75629	7.60926	4.59769	60.7606	47.545	31.0441
ENSG00000022840	RNF10	44.9609	53.441	31.3714	30.6335	56.5882	517.277	426.253	466.058
ENSG00000022976	ZNF839	3.51162	3.43947	3.95308	3.97358	5.13661	0.435508	0.371979	0.513105
ENSG00000023041	ZDHHC6	22.0144	16.6039	16.8784	14.687	12.1111	0.652531	0.888259	0.308269
ENSG00000023171	GRAMD1B	0.166039	0.0681494	1.36801	0.984047	2.29051	0	0	0
ENSG00000023191	RNH1	63.0236	61.7503	39.4843	32.6158	37.2393	0.210015	0.228171	0.094445
ENSG00000023228	NDUFS1	55.5346	0	23.213	18.7586	13.6327	21.3208	26.7849	15.9261
ENSG00000023287	RB1CC1	15.1711	18.1253	29.4543	27.3157	17.7408	21.5203	27.8231	18.1348
ENSG00000023318	ERP44	7.0987	5.02771	7.90943	6.5791	6.09017	5.83008	6.26606	3.97877
ENSG00000023330	ALAS1	5.95441	5.75695	5.57259	4.44037	6.67519	1.76316	2.10675	1.85158
ENSG00000023445	BIRC3	0.294886	0.228098	139.502	120.428	72.6858	0.17902	0.0719663	0.0779482
ENSG00000023516	AKAP11	9.79013	6.81429	6.01475	6.72518	7.73838	0.39094	0.410842	0.307317
ENSG00000023572	GLRX2	17.0052	8.222	5.86284	5.47873	2.26283	3.02598	4.2045	3.64085
ENSG00000023608	SNAPC1	4.94601	3.07499	3.78164	3.88908	2.9137	1.90029	1.99724	0.996598
ENSG00000023697	DERA	15.7659	13.9998	13.5292	9.1823	6.59422	2.46389	2.8223	2.1938
ENSG00000023734	STRAP	54.1564	34.7851	15.5382	18.6313	20.4267	12.6414	10.5375	8.52181
ENSG00000023839	ABCC2	0.0682036	0.0694056	0.535834	0.496793	0.370092	0.11821	0.0422254	0
ENSG00000023892	DEF6	5.22311	3.70197	45.4212	43.86	45.1688	0.050651	0	0
ENSG00000023902	PLEKHO1	0.907075	0.468916	36.1961	21.3243	23.6153	0	0	0
ENSG00000023909	GCLM	35.9552	37.1566	3.68152	2.53124	3.24068	130.907	132.471	76.8169
ENSG00000024048	UBR2	10.909	9.54755	17.296	14.978	11.4224	126.205	134.837	98.717
ENSG00000024526	DEPDC1	24.9456	29.3531	0.0694285	0.0173861	0.0782873	6.6308	6.53897	5.28016
ENSG00000024862	CCDC28A	9.03577	10.404	12.8177	9.72999	7.35369	0.693667	1.26704	1.54754
ENSG00000025039	RRAGD	7.08411	9.15224	3.95193	3.28148	2.52046	1.56523	2.47873	1.4545
ENSG00000025156	HSF2	10.6281	7.66261	10.922	8.97742	4.9065	1.5733	1.53162	0.911148
ENSG00000025293	PHF20	11.4968	8.04456	21.8193	22.3493	25.4004	97.8896	79.6371	65.1356
ENSG00000025423	HSD17B6	0.689784	1.40244	0.175951	0.351296	0.0551489	0.742632	0.587472	0.113269
ENSG00000025434	NR1H3	0.83852	0.749507	0.731703	1.23227	1.69859	0	0.374516	0.599295
ENSG00000025708	TYMP	0.563528	1.23009	73.4409	38.1599	64.6717	0	0	0
ENSG00000025770	NCAPH2	23.9621	30.129	16.0765	16.2001	17.4637	0.158425	0.137853	0.152604
ENSG00000025772	TOMM34	8.77923	5.31458	2.9706	4.35989	2.56426	0	0.14998	0.0406692
ENSG00000025796	SEC63	23.8523	17.7602	11.5953	12.292	15.4872	62.8406	77.0685	56.9042
ENSG00000025800	KPNA6	19.638	15.8859	8.71949	8.67478	11.179	17.0367	18.2228	14.1607
ENSG00000026025	VIM	25.9247	12.3266	774.056	497.072	521.304	0.16401	0.400622	0.316156
ENSG00000026036	RTEL1-TNFRSF6B	0.886524	1.39852	0.788168	0.79154	1.75893	2.25012e-20	4.62023e-89	0
ENSG00000026103	FAS	5.14816	8.3416	25.6486	17.261	11.4743	4.20281	6.00774	4.26145
ENSG00000026297	RNASET2	9.52818	2.60687	90.7282	94.5131	71.685	0	3.28282e-06	0
ENSG00000026508	CD44	30.9155	32.338	192.028	160.777	292.609	259.699	222.674	137.198
ENSG00000026652	AGPAT4	4.06495	7.39025	6.71735	5.49232	5.22835	13.0631	13.2158	9.5773
ENSG00000026751	SLAMF7	0	0.0312495	17.2385	13.4693	8.97626	0.0600374	0	0
ENSG00000026950	BTN3A1	1.97684	1.74661	45.1532	39.7538	38.7003	0.0244093	0.171299	0.0715148
ENSG00000027001	MIPEP	14.0097	7.94603	2.09916	1.85263	1.9617	1.52997	1.66212	1.29946
ENSG00000027075	PRKCH	8.07373	9.59417	79.1667	104.907	83.0888	0.254308	0.0277769	0.185848
ENSG00000027697	IFNGR1	7.99628	4.18737	72.4523	70.3028	38.798	0.378319	0.193857	0.371656
ENSG00000027847	B4GALT7	3.62213	3.2667	4.00033	3.79301	4.66915	2.26896	2.13114	3.70276
ENSG00000027869	SH2D2A	0.101567	0.208863	6.07302	6.61925	16.0494	0	0	0
ENSG00000028116	VRK2	34.6839	27.91	13.3468	11.0795	6.39419	130.792	117.08	95.8396
ENSG00000028137	TNFRSF1B	3.05607	4.82428	40.7632	35.8538	61.1516	0.120776	0.381381	0.0456747
ENSG00000028203	VEZT	21.9699	17.876	19.6269	19.1546	12.0296	15.6752	22.3191	11.0747
ENSG00000028277	POU2F2	0.0529993	0.255091	5.34061	3.05085	8.05313	1.57313	1.87716	2.0254
ENSG00000028310	BRD9	12.7179	11.6638	13.1975	13.3223	14.2654	0.668427	0.45502	0.830276
ENSG00000028528	SNX1	31.7981	29.9634	20.2291	20.6188	23.1006	42.8155	47.3247	30.7522
ENSG00000028839	TBPL1	53.2764	37.5393	19.9131	17.8616	8.44879	160.624	226.775	141.073
ENSG00000029153	ARNTL2	4.16067	2.40735	0.994329	0.239595	0.228671	1.82651	2.7836	1.65563
ENSG00000029363	BCLAF1	154.823	69.8473	130.491	130.555	85.0398	43.6324	47.0029	32.7526
ENSG00000029364	SLC39A9	19.1863	13.6067	13.7036	12.1267	10.6089	9.97655	12.0999	8.30499
ENSG00000029534	ANK1	53.1951	95.1757	0.298614	0.354929	0.75813	161.815	246.424	248.233
ENSG00000029639	TFB1M	14.1034	9.13036	5.29385	4.47088	3.23684	0	0.225878	0.176224
ENSG00000029725	RABEP1	35.0376	25.7198	21.925	21.6807	16.1567	59.4996	54.8934	41.4885
ENSG00000029993	HMGB3	48.0635	32.4418	2.9969	1.76366	1.487	0.349548	0.386336	0.725495
ENSG00000030066	NUP160	46.3312	34.2514	12.7376	13.9669	13.5411	5.53156	6.60007	4.00042
ENSG00000030110	BAK1	2.00394	1.55637	4.3202	5.71971	4.45799	0	0	0
ENSG00000030419	IKZF2	5.22774	2.44179	10.4884	8.35079	12.2112	0	0	0
ENSG00000030582	GRN	4.08315	7.41896	35.2445	22.9926	93.5218	0.365149	0	0.183138
ENSG00000031003	FAM13B	14.776	10.7111	15.9682	17.5534	14.9605	278.052	220.678	184.782
ENSG00000031081	ARHGAP31	0.298077	0.239905	2.73429	2.49949	4.83354	0.0104066	0	0.025833
ENSG00000031691	CENPQ	8.12	9.03324	1.5936	1.35511	0.582221	2.16089	3.24647	2.00613
ENSG00000031698	SARS	63.2984	63.2833	34.0133	33.79	27.4733	10.4098	9.30769	3.7682
ENSG00000031823	RANBP3	17.0515	14.5756	11.5275	9.44944	15.9107	11.5123	9.96389	8.01771
ENSG00000032219	ARID4A	8.99323	10.5533	21.0604	19.2566	15.2921	53.7574	62.1106	34.6368
ENSG00000032389	TSSC1	16.0873	14.3203	9.16367	8.99614	8.17748	0.697992	0.258723	0.478204
ENSG00000032444	PNPLA6	5.58202	9.28462	6.57393	4.34545	12.9177	5.15326	6.9206	4.68315
ENSG00000032742	IFT88	8.40828	7.27612	4.51213	5.4581	3.31352	20.5901	28.3606	17.1983
ENSG00000033011	ALG1	9.76855	5.83568	4.69366	3.83264	3.66192	2.82838	2.6391	1.82089
ENSG00000033030	ZCCHC8	14.9755	18.4868	6.90559	7.09194	7.67214	36.9113	34.7522	28.1631
ENSG00000033050	ABCF2	17.7827	9.32623	3.87266	3.85965	7.76125	1.32834	0.796763	0.458908
ENSG00000033100	CHPF2	3.60642	5.46051	2.92175	3.59226	7.7864	0.223413	0.173309	0.102667
ENSG00000033122	LRRC7	0.598387	0.427275	0.427037	0.285291	0.451168	0.0907261	0.0323163	0.0816531
ENSG00000033170	FUT8	26.4469	15.5533	8.82789	11.6495	8.57935	7.98101	10.2629	9.20754
ENSG00000033178	UBA6	26.0501	19.3525	18.0669	17.0839	10.0381	3.64802	4.22739	4.65738
ENSG00000033327	GAB2	1.08527	1.53252	6.54639	6.06395	11.1269	0.00804748	0	0.013317
ENSG00000033627	ATP6V0A1	27.0057	38.8151	5.20462	4.78936	8.19633	186.009	132.233	94.7327
ENSG00000033800	PIAS1	18.4828	17.2383	33.3853	38.5759	26.3403	82.9367	72.0013	51.9824
ENSG00000033867	SLC4A7	5.71463	4.19602	21.5907	22.7195	16.1907	0.915869	0.762045	0.43515
ENSG00000034053	APBA2	2.47299	1.40504	10.7468	16.2646	18.0241	0	0.0396895	0
ENSG00000034063	UHRF1	16.0528	14.2961	0.564009	0.451637	0.893409	0.417815	0.212648	0.27267
ENSG00000034152	MAP2K3	10.1881	21.1484	8.19809	8.62655	25.067	83.1368	61.5345	72.0706
ENSG00000034510	TMSB10	232.003	139.901	2073.83	1686.93	1298.66	1.01754	0.955514	1.25556
ENSG00000034533	ASTE1	4.43079	3.0229	7.21553	7.16297	5.03383	0.0803008	0	0.276018
ENSG00000034677	RNF19A	14.0051	30.2245	46.7076	44.2696	38.8423	157.735	182.181	104.248
ENSG00000034693	PEX3	12.1271	6.51904	6.32737	6.68208	3.90977	0.352009	0	0.268901
ENSG00000034713	GABARAPL2	16.9507	20.973	20.2512	18.8341	17.4374	376.74	632.713	547.449
ENSG00000035115	SH3YL1	5.60059	5.53142	14.7952	26.9524	9.38828	0.182134	0.543917	0.318507
ENSG00000035141	FAM136A	28.201	12.3723	8.49286	9.06217	5.73014	0.339085	0.301342	0.0934175
ENSG00000035403	VCL	12.3927	9.82728	26.999	16.0513	19.1084	0.730717	0.240445	0.256974
ENSG00000035499	DEPDC1B	30.1251	29.2973	0.387152	0.501872	0.238185	11.6937	16.1241	25.0214
ENSG00000035664	DAPK2	0.136195	0.225415	0.923278	1.10824	1.15222	0	0	0
ENSG00000035681	NSMAF	17.2889	8.28707	24.8468	24.5759	19.9966	4.27964	9.67499	3.33878
ENSG00000035687	ADSS	20.406	12.0038	24.7105	25.2115	16.6147	9.66705	11.9439	6.34381
ENSG00000035720	STAP1	3.6907	0.927035	5.16804	6.53137	2.46146	0	0	0.07674
ENSG00000035862	TIMP2	0.0593872	0.0946341	2.11123	1.34126	7.94511	0	0	0
ENSG00000035928	RFC1	46.9472	44.3728	23.9632	23.9521	12.8591	119.153	131.052	93.0486
ENSG00000036054	TBC1D23	35.1575	29.793	16.4508	17.018	8.67204	103.443	96.7623	67.8195
ENSG00000036257	CUL3	38.3875	23.5479	25.5698	27.6652	19.7222	46.9215	46.1435	24.8676
ENSG00000036448	MYOM2	1.4046	0.795566	89.2363	7.59936	5.10247	0.263183	0	0
ENSG00000036549	ZZZ3	27.2819	18.5576	23.6261	23.6791	13.7967	18.3205	18.4534	10.0603
ENSG00000037042	TUBG2	2.10208	7.07031	1.40008	0.949971	1.56011	0.290975	0.0885997	0.0961968
ENSG00000037241	RPL26L1	20.8646	11.0716	6.4126	5.93912	4.19633	0.594811	1.31403	1.43241
ENSG00000037280	FLT4	0.331104	0.632739	0.258055	0.375322	0.5979	0	0	0
ENSG00000037474	NSUN2	35.4934	18.1812	18.4575	20.8672	19.1898	74.4273	75.4857	69.5548
ENSG00000037637	FBXO42	7.24948	8.13574	7.34677	5.43459	7.58924	1.09424	0.627094	0.950502
ENSG00000037749	MFAP3	17.3159	11.7034	7.29372	9.92517	5.70455	9.43972	9.72633	8.10573
ENSG00000037757	MRI1	7.99898	7.10923	8.88127	9.96974	10.1575	1.76252e-74	0	0
ENSG00000037897	METTL1	11.571	5.81885	2.05437	2.8169	1.96173	0.0796076	0	0
ENSG00000038002	AGA	8.27904	9.48246	11.641	10.9024	5.06931	1.29616	1.02747	0.0795024
ENSG00000038210	PI4K2B	24.7233	16.4541	8.60417	9.5528	6.39621	13.4979	19.6524	11.7692
ENSG00000038219	BOD1L1	19.0401	15.1421	23.8206	23.9456	16.5486	3.54023	2.43007	2.20268
ENSG00000038274	MAT2B	30.7569	23.925	50.3373	45.5025	23.9126	55.4144	63.7506	95.824
ENSG00000038358	EDC4	10.1366	9.80741	4.81271	6.25355	13.7337	0.00347007	0	0
ENSG00000038382	TRIO	3.47882	3.90421	10.7421	9.40338	11.8971	0	0	0
ENSG00000038427	VCAN	0.259391	0.122544	187.077	113.74	189.587	0.0576655	0.13244	0.379563
ENSG00000038532	CLEC16A	8.35843	10.9519	3.495	3.90348	11.0058	219.487	172.972	155.199
ENSG00000038945	MSR1	0.0316359	0.0445761	4.67615	2.33242	1.32739	0.500865	0	0
ENSG00000039068	CDH1	35.6057	52.5693	0.289964	0.0588585	0.51649	76.1063	99.7363	54.3384
ENSG00000039123	SKIV2L2	70.6842	42.5288	27.257	29.9926	18.5	25.6478	27.9717	21.2597
ENSG00000039319	ZFYVE16	5.17657	3.58771	14.4114	13.5579	8.23792	0.457024	0.393513	0.547069
ENSG00000039523	FAM65A	17.1303	31.6621	5.41216	4.65757	14.7838	0.296751	0.362572	0.491393
ENSG00000039560	RAI14	0.268706	0.305918	0.372921	0.198585	0.747182	0	0	0
ENSG00000039650	PNKP	8.26297	9.94622	8.16487	11.0257	16.6125	0.265147	0.215645	0.320389
ENSG00000040199	PHLPP2	3.84082	6.14244	2.02126	3.31885	3.10489	298.465	296.073	248.535
ENSG00000040275	SPDL1	22.3715	16.5111	2.60796	2.79864	2.5384	20.0396	11.817	15.3126
ENSG00000040341	STAU2	24.0587	18.778	23.5224	24.4715	16.3302	73.9126	66.157	68.4671
ENSG00000040487	PQLC2	2.06878	2.17704	1.0719	1.00919	1.15241	0	0.0996089	0
ENSG00000040531	CTNS	3.7428	4.46369	2.65745	2.49183	2.42882	1.06192	0.17096	1.06446
ENSG00000040633	PHF23	11.7463	10.2384	3.03692	3.14918	2.48877	0.682542	0.816283	0.888937
ENSG00000040933	INPP4A	7.95934	8.87921	18.9054	22.9881	27.1927	0.282867	0.393978	0.207163
ENSG00000041353	RAB27B	15.1441	7.77465	4.68907	3.24377	1.06862	0.198795	0.0306332	0.165491
ENSG00000041357	PSMA4	109.394	54.128	44.3318	40.8784	20.4562	6.35496	5.48675	4.45575
ENSG00000041802	LSG1	21.5715	12.6148	13.1641	22.7783	15.6829	6.48307	3.45061	5.0019
ENSG00000041880	PARP3	0.588062	1.16501	1.16557	0.841256	1.87108	0	0	0
ENSG00000041988	THAP3	4.23247	6.73926	4.53826	3.48516	3.51995	0.791126	0.116504	0.254907
ENSG00000042062	FAM65C	15.8292	26.8609	0.987936	0.927962	1.61417	3.4255	3.87549	2.71061
ENSG00000042088	TDP1	15.9925	13.9033	11.3151	13.281	11.9296	1.66596	1.99059	0.976648
ENSG00000042286	AIFM2	1.88462	2.25866	0.412267	0.373278	0.776039	0.0195062	0.173704	0.0645182
ENSG00000042317	SPATA7	3.02166	2.4116	2.19236	2.02399	1.07337	8.94997	8.36757	13.0731
ENSG00000042429	MED17	21.7386	13.1848	24.0611	25.9077	15.2397	24.5924	24.9503	20.6083
ENSG00000042445	RETSAT	3.14076	1.92223	4.89641	4.04342	4.97823	0	0.111602	0
ENSG00000042493	CAPG	7.6797	4.45059	26.499	16.2085	21.6449	0	0	0
ENSG00000042753	AP2S1	55.0131	58.0655	31.0352	27.1876	21.8467	70.3527	67.5458	51.6002
ENSG00000042832	TG	0.0171172	0.0465997	0.36415	0.889808	0.341107	0	0	0
ENSG00000042980	ADAM28	2.60305	1.48456	18.0261	12.3737	12.6716	0	0	0.169081
ENSG00000043093	DCUN1D1	46.2395	42.4958	15.4042	15.6913	11.222	1621.27	1387.26	1284.49
ENSG00000043143	JADE2	3.94317	4.10627	10.0834	13.7769	25.1115	1.27712	1.4386	0.349339
ENSG00000043462	LCP2	15.0156	6.1949	70.4672	59.4624	104.452	0.0324801	0	0.229531
ENSG00000043514	TRIT1	16.2236	9.97369	7.57057	6.11846	4.11306	6.32421	5.11346	5.83066
ENSG00000044090	CUL7	0.928714	1.09354	0.873056	1.00652	1.66311	0	0	0
ENSG00000044115	CTNNA1	66.8223	76.2092	41.6893	19.1007	24.7577	94.0273	73.5117	62.0489
ENSG00000044446	PHKA2	6.07632	7.7103	5.53317	6.02703	9.81076	0.51808	0.120935	0.626845
ENSG00000044459	CNTLN	10.7962	12.5468	3.55132	1.58665	1.38569	99.2052	91.9704	74.7554
ENSG00000044574	HSPA5	52.2271	14.6544	38.4199	45.4417	46.6779	0.429234	0.520468	0.313276
ENSG00000046604	DSG2	1.6988	1.5469	0.0681575	0.0723598	0.0742669	0.100544	0.0639927	0.0415829
ENSG00000046647	GEMIN8	4.46746	3.78182	2.5273	2.38958	3.5107	4.97177	3.66022	3.60334
ENSG00000046651	OFD1	12.7752	11.5311	18.5958	17.9571	17.6082	23.7391	22.3727	15.4379
ENSG00000046653	GPM6B	1.1804	1.29744	1.02989	1.17499	0.719487	0.0307389	0.0231294	0
ENSG00000047056	WDR37	5.87715	5.82646	7.53571	8.77335	7.87225	44.156	72.6285	44.55
ENSG00000047188	YTHDC2	23.4213	17.3868	18.9451	17.2707	11.1005	29.1512	19.6969	14.1634
ENSG00000047230	CTPS2	9.1598	7.93249	1.88693	2.50214	1.58667	3.2009	2.89341	1.76515
ENSG00000047249	ATP6V1H	15.1023	14.2495	10.9797	11.893	7.89494	17.2359	11.5416	11.0229
ENSG00000047315	POLR2B	54.9483	37.538	29.1761	29.4499	18.5999	2.9092	2.22387	2.72028
ENSG00000047346	FAM214A	6.29215	9.95035	23.1034	23.347	20.2162	28.3017	26.3443	16.7357
ENSG00000047365	ARAP2	3.07382	1.82142	60.0075	52.6555	30.2657	0.796895	1.75272	1.79202
ENSG00000047410	TPR	63.1805	51.0778	43.979	41.4815	25.0237	7.89347	9.80194	6.96295
ENSG00000047457	CP	0.122276	0.311237	0.238979	0.502573	0.560747	0.0462845	0.140673	0
ENSG00000047578	KIAA0556	4.97775	4.29028	3.37465	3.66963	5.4073	0.215861	0.460675	0.11153
ENSG00000047579	DTNBP1	3.95087	4.53385	4.1111	4.58973	9.33289	0	0.0997447	0.108605
ENSG00000047597	XK	37.9014	47.0437	0.508784	0.177904	0.147283	55.7742	74.0806	99.4725
ENSG00000047621	C12orf4	15.5143	12.2955	6.94476	5.96835	4.98768	17.3152	18.7616	11.0143
ENSG00000047634	SCML1	2.17653	0.90524	6.20687	6.72593	5.4345	0.0628144	0	0
ENSG00000047644	WWC3	4.06653	5.21393	3.33219	2.57845	4.51765	22.1847	21.5391	17.1272
ENSG00000047648	ARHGAP6	2.53266	1.7801	0.927564	0.272053	0.366023	0	0	0
ENSG00000047662	FAM184B	1.81241	2.00289	1.40037	1.79326	1.78431	0.279623	0.134931	0.243529
ENSG00000047849	MAP4	7.6842	6.58921	4.27023	3.22571	13.1588	1.60458	1.32715	1.89149
ENSG00000047932	GOPC	12.1747	8.47364	9.50226	11.4723	5.0374	0.426272	0.518668	0.401981
ENSG00000048028	USP28	6.9264	6.12655	15.2421	14.2271	9.35371	1.20363	1.38677	1.43249
ENSG00000048052	HDAC9	0.398353	0.277837	21.6236	16.4188	8.8342	0	0.0350371	0
ENSG00000048140	TSPAN17	49.8562	53.1147	6.47068	5.53214	6.47291	8.06511	6.18302	5.92606
ENSG00000048162	NOP16	28.8201	11.4639	4.62706	4.66701	4.36325	0.157476	2.00294e-07	2.71541e-08
ENSG00000048342	CC2D2A	0.7252	0.434455	0.903649	1.35114	0.834453	0	0	0
ENSG00000048392	RRM2B	5.84798	4.23611	9.83873	8.50964	6.973	0.675833	0.468407	0.303106
ENSG00000048405	ZNF800	18.8434	18.4137	25.1552	26.5409	18.8435	10.6772	14.3653	8.17432
ENSG00000048462	TNFRSF17	0.0603595	0.0938944	1.0211	1.01288	0.444706	0	0	0
ENSG00000048471	SNX29	4.56748	9.26976	14.5578	14.5047	20.9763	78.6207	25.8424	27.0663
ENSG00000048544	MRPS10	31.3684	16.5171	9.90858	8.97876	5.3706	0.384092	0.841699	0.992288
ENSG00000048649	RSF1	24.0767	21.9609	35.4995	34.8514	30.6563	302.231	294.23	187.537
ENSG00000048707	VPS13D	14.3442	21.9591	8.19716	10.5485	15.7282	2.04631	1.05705	1.33977
ENSG00000048740	CELF2	7.51893	4.92513	34.5944	37.4399	41.2321	0.0295831	0.00928293	0.10488
ENSG00000048828	FAM120A	41.4344	30.4308	20.1294	17.1671	29.0779	76.8941	66.0062	54.5315
ENSG00000048991	R3HDM1	14.7064	12.7858	8.71503	10.3071	13.1389	122.346	120.983	108.587
ENSG00000049089	COL9A2	0.0685083	0.044105	0.803517	1.15108	2.8392	0	0	0
ENSG00000049167	ERCC8	8.72287	6.27752	4.48616	5.41793	3.39024	2.92876	2.22603	2.39018
ENSG00000049192	ADAMTS6	0.674606	0.623384	1.49399	1.80936	0.777533	7.73299	3.16741	3.55886
ENSG00000049239	H6PD	1.06054	0.848888	2.32044	2.02889	5.52804	0	0	0.008774
ENSG00000049245	VAMP3	22.7154	15.6437	36.4187	41.9088	35.0554	44.7997	77.2301	47.3973
ENSG00000049246	PER3	2.29976	1.8871	2.17349	1.53302	2.96292	0.0314537	0.0600769	0.179415
ENSG00000049247	UTS2	1.90533	0.183018	11.02	1.11197	0.748944	0.157275	0	0.106542
ENSG00000049249	TNFRSF9	0.0575476	0	0.892447	0.91754	1.39917	0	0	0
ENSG00000049283	EPN3	0.124975	0.626097	0.0181804	0.20249	0.0263174	0	0	0
ENSG00000049323	LTBP1	18.1999	31.637	3.38783	0.946366	0.435452	80.5857	67.0849	41.8158
ENSG00000049449	RCN1	10.5751	6.49169	4.54908	5.61516	3.67476	0.353606	0.412642	0.507012
ENSG00000049541	RFC2	24.9362	18.0004	6.02036	6.36226	4.16792	19.1568	19.9766	12.4109
ENSG00000049618	ARID1B	11.191	15.6865	7.40548	8.5942	13.9858	11.2539	7.6871	10.579
ENSG00000049656	CLPTM1L	47.6574	24.6201	24.3716	24.298	19.9508	5.73495	5.21568	5.98755
ENSG00000049759	NEDD4L	28.3206	36.0992	2.447	3.94083	2.98673	361.007	493.983	750.753
ENSG00000049768	FOXP3	0.0240219	0.0459498	0.129398	0.155062	0.714	0	0.0338172	0
ENSG00000049769	PPP1R3F	0.611249	0.84037	2.00262	2.44389	2.58404	0.0617133	0.0313749	0.20926
ENSG00000049860	HEXB	29.2935	20.8392	42.5917	29.3983	23.9129	15.9139	17.2962	17.5885
ENSG00000049883	PTCD2	6.24525	4.15394	2.29533	2.24309	1.45334	2.41237	2.41024	2.22857
ENSG00000050130	JKAMP	23.0502	14.9057	14.9902	9.82605	6.94287	6.34337	6.08653	3.93285
ENSG00000050165	DKK3	0.0817054	0.0650957	0.470783	0.769068	0.378407	0	0	0
ENSG00000050344	NFE2L3	12.8354	11.4971	16.6991	17.0414	13.3935	0.0938995	0.261763	0.259561
ENSG00000050393	MCUR1	13.9957	12.8161	2.92424	1.78945	2.09783	14.7589	37.4367	13.9078
ENSG00000050405	LIMA1	5.47194	4.00102	3.95084	2.8203	2.34518	0.954814	1.00138	0.178581
ENSG00000050426	LETMD1	21.5439	25.017	25.2368	19.4663	19.6934	18.9625	10.2352	15.507
ENSG00000050438	SLC4A8	0.998153	2.40266	2.02599	1.8981	1.58237	0.550451	0.461173	0.527918
ENSG00000050628	PTGER3	1.90096	0.971508	2.02908	0.976913	3.25839	0	0.0213106	0
ENSG00000050748	MAPK9	15.5041	12.1879	11.435	12.0635	8.40661	39.377	34.9088	26.0413
ENSG00000050820	BCAR1	0.457923	0.58007	0	0	0	0	0	0
ENSG00000051009	FAM160A2	4.05803	4.39127	5.38631	5.37982	8.05032	0.0447256	0	0
ENSG00000051108	HERPUD1	19.309	13.56	78.1571	77.1135	95.857	2.12147	0.80331	1.74487
ENSG00000051128	HOMER3	0.514261	0.279685	9.4236	3.79522	4.88235	0.0855843	0	0
ENSG00000051180	RAD51	17.2795	18.0302	0.695453	0.78576	0.529235	0.537931	1.23706	1.27573
ENSG00000051341	POLQ	18.8563	19.3789	0.669911	0.3202	0.318661	21.2425	15.1269	15.0451
ENSG00000051382	PIK3CB	22.0982	11.9424	8.23442	6.82794	10.8525	4.75356	5.58038	5.03066
ENSG00000051523	CYBA	8.80885	4.74466	199.445	187.474	194.329	0	0.0816094	0
ENSG00000051596	THOC3	16.9541	18.8212	5.93684	7.17277	5.50922	0.324699	0.127538	0.107409
ENSG00000051620	HEBP2	10.2381	3.22802	26.368	19.9819	13.5241	0.120772	0.0147874	0.0160096
ENSG00000051825	MPHOSPH9	69.3266	65.1501	30.446	33.3276	22.4303	93.0654	92.0609	69.1955
ENSG00000052126	PLEKHA5	7.05521	6.11487	1.87561	1.71611	2.0951	5.41023	4.23586	3.76239
ENSG00000052723	SIKE1	22.4167	16.5305	17.5984	17.0725	13.2105	1.42633	0.379988	0.385517
ENSG00000052749	RRP12	5.6123	3.04407	7.65985	7.63734	14.0414	0.502984	0.409741	0.396487
ENSG00000052795	FNIP2	19.7783	21.6194	10.1247	10.3607	7.02567	9.62037	10.0396	4.5749
ENSG00000052802	MSMO1	43.7385	27.0323	5.29381	4.18668	1.76957	13.7853	12.0386	10.0513
ENSG00000052841	TTC17	30.8743	36.8644	41.0444	42.4229	26.8767	27.4663	24.0021	26.0841
ENSG00000053108	FSTL4	0.154831	0.053839	0.049824	0.295278	0.551381	0	0	0
ENSG00000053254	FOXN3	15.6123	16.5728	46.3729	47.003	53.4075	30.5185	35.2371	31.236
ENSG00000053371	AKR7A2	13.9431	14.8682	9.9135	9.7902	7.32027	0	0.237689	0.0634671
ENSG00000053372	MRTO4	26.6731	10.0785	3.88576	5.08554	4.18412	0.207074	0.156572	0.175142
ENSG00000053438	NNAT	0.336912	0.227293	0.606773	0.637131	1.20247	0	0	0
ENSG00000053501	USE1	3.70924	2.82738	4.1646	4.38475	4.46561	0.0576692	0.459421	0.167291
ENSG00000053524	MCF2L2	1.86985	1.03853	1.66302	0.631374	1.12051	0.710391	0.152503	0.164748
ENSG00000053702	NRIP2	0.658613	0.737495	0.675522	0.81151	2.05299	0	0	0
ENSG00000053770	AP5M1	23.2438	13.9699	16.7095	16.0674	9.81257	14.7067	14.2392	8.94602
ENSG00000053900	ANAPC4	16.7461	14.5873	16.4029	15.887	11.3765	3.42125	4.91682	3.40419
ENSG00000053918	KCNQ1	0.38313	0.0463652	7.33266	6.84323	9.61961	0	0	0
ENSG00000054116	TRAPPC3	26.1495	19.3856	17.2221	16.527	13.2679	6.40355	3.68026	3.28272
ENSG00000054118	THRAP3	57.5294	39.6997	33.8056	32.7816	29.9748	27.9502	16.9976	18.7647
ENSG00000054148	PHPT1	21.3989	26.8076	13.5337	11.3918	7.86992	0.190402	0.143678	0.313737
ENSG00000054219	LY75	1.37451	0.512597	14.3327	14.9058	10.3644	0.0216711	0.035241	0.029399
ENSG00000054267	ARID4B	14.4009	13.1759	42.4087	53.5507	37.8829	19.9998	18.6864	15.9985
ENSG00000054277	OPN3	3.39385	2.41471	6.00262	5.30498	4.44888	0.253404	0.258252	0.186174
ENSG00000054282	SDCCAG8	9.0533	9.34322	12.8918	12.7459	10.1384	86.4747	90.8174	71.0599
ENSG00000054356	PTPRN	0.00806873	0.0882387	0.0188491	0.0934136	0.0939338	0.424037	0.619809	1.23675
ENSG00000054392	HHAT	0.381593	0.0290425	0.73901	1.01105	0.859327	0	0	0
ENSG00000054523	KIF1B	3.10923	3.0171	4.26635	3.81911	5.1654	0.0714547	0.109193	0.0367436
ENSG00000054611	TBC1D22A	9.32621	8.89985	17.8581	17.5553	17.9838	5.37956	4.94841	5.32231
ENSG00000054654	SYNE2	0.887999	0.7157	51.6259	39.7235	37.3913	0.345519	0.358741	0.403288
ENSG00000054690	PLEKHH1	0.681675	0.611416	0.219582	0.356273	1.2468	9.35188e-51	2.64956e-52	0
ENSG00000054793	ATP9A	0.240095	0.651101	0.489835	0.324075	0.139143	0.0476643	0.205164	0.00991566
ENSG00000054965	FAM168A	3.76461	3.55345	3.83399	4.29421	6.94365	0.115588	0.233248	0.0331016
ENSG00000054967	RELT	2.84686	3.55264	16.3942	15.3988	21.9509	0.228541	0	0.502612
ENSG00000054983	GALC	26.1219	22.1011	12.7709	13.0613	9.52719	3.7927	8.39588	3.58796
ENSG00000055044	NOP58	115.646	47.0495	73.5238	79.7535	44.5869	31.0211	33.0933	31.4793
ENSG00000055070	SZRD1	18.0618	16.8431	20.5177	19.9348	25.23	16.2074	10.319	11.9532
ENSG00000055118	KCNH2	59.4234	88.7666	0.227133	0.305813	0.306643	2.88438	2.82056	3.27482
ENSG00000055130	CUL1	29.9111	19.0362	18.6461	18.3987	12.7581	5.71108	4.0775	3.43734
ENSG00000055147	FAM114A2	28.067	24.377	13.49	17.8647	7.26417	280.422	255.815	230.174
ENSG00000055163	CYFIP2	3.24018	1.48539	37.3286	44.2627	60.4454	0.120288	0.0217396	0.01483
ENSG00000055208	TAB2	11.3314	10.3912	22.0932	25.816	25.8244	32.3144	32.7027	32.5218
ENSG00000055211	GINM1	10.4087	9.84651	9.1424	10.0051	5.86771	41.5449	43.6339	26.8796
ENSG00000055332	EIF2AK2	18.0348	12.4221	9.45322	9.84092	9.24101	4.4769	4.89767	2.50713
ENSG00000055483	USP36	10.9251	7.75695	30.0202	39.5818	88.4282	0.838214	1.46372	0.835124
ENSG00000055609	KMT2C	32.0442	35.7875	38.049	34.9718	35.4616	40.7224	34.8511	27.802
ENSG00000055917	PUM2	34.083	29.1778	29.4351	30.8588	36.326	75.7537	71.1538	35.9506
ENSG00000055950	MRPL43	25.6089	17.6365	17.9203	16.7117	10.1372	3.961	4.25725	1.42905
ENSG00000055955	ITIH4	0.751439	0.213808	3.08505	4.59739	4.4054	0	0	0.0396212
ENSG00000056050	C4orf27	21.9754	15.5754	4.91001	4.45405	3.35137	3.95252	4.49042	2.9895
ENSG00000056097	ZFR	30.2511	23.1327	29.39	29.9956	18.0133	9.00554	7.14926	6.11003
ENSG00000056277	ZNF280C	2.55027	1.43941	1.41564	1.46157	1.16747	1.00829	1.29934	0.939181
ENSG00000056558	TRAF1	0.0413546	0.0502799	7.19508	7.17557	13.7749	0.00771171	0	0.0255259
ENSG00000056586	RC3H2	13.3435	13.0599	23.0738	20.9409	17.5035	31.8392	34.1728	30.5539
ENSG00000056736	IL17RB	2.4783	0.688373	1.02464	0.791332	0.712879	0	0	0
ENSG00000056972	TRAF3IP2	3.43879	4.23762	1.59742	1.67269	3.58468	0	0	0
ENSG00000057019	DCBLD2	8.647	6.70197	0.385069	0.617286	0.940853	6.4058	4.80991	2.65292
ENSG00000057252	SOAT1	8.45926	6.71238	27.8144	22.3791	15.4294	16.4183	14.2726	7.48737
ENSG00000057294	PKP2	0.391597	0.278538	0.677671	0.269714	0.319574	0.0718429	0	0
ENSG00000057468	MSH4	0.0491451	0.0690767	0.079942	0.165215	0.0956876	0.501508	3.64183	2.58921
ENSG00000057608	GDI2	113.048	74.1093	97.4554	69.6021	45.9447	303.59	294.629	201.22
ENSG00000057657	PRDM1	0.206996	0.108663	24.9999	18.8009	33.5694	0	0.155415	0
ENSG00000057663	ATG5	16.4866	10.2447	13.871	14.2915	7.98354	18.2691	16.2115	12.0667
ENSG00000057704	TMCC3	0.231872	0.232987	5.48323	4.98733	2.77317	0	0	0
ENSG00000057757	PITHD1	51.7515	40.6552	19.1499	19.6566	14.0228	256.814	245.848	183.734
ENSG00000057935	MTA3	4.3862	5.60847	5.16769	5.92859	5.03633	2.70096	1.91235	1.25697
ENSG00000058056	USP13	2.50052	1.59324	1.46489	1.54536	1.52783	0.374394	0.138892	0.894213
ENSG00000058063	ATP11B	58.7896	57.9592	71.7415	72.3332	45.5354	86.782	71.3889	57.0057
ENSG00000058091	CDK14	5.60544	4.95404	9.33775	9.96569	5.93325	9.28122	7.28491	1.79806
ENSG00000058262	SEC61A1	48.6404	29.0862	27.8196	26.571	23.9913	4.25815	5.33789	3.70754
ENSG00000058272	PPP1R12A	52.171	43.6213	52.6674	49.8824	34.2029	50.5262	47.9509	41.3873
ENSG00000058453	CROCC	0.555433	1.02028	5.27086	2.96166	7.28657	0	0.124888	0
ENSG00000058600	POLR3E	28.3968	18.6803	28.4913	34.7107	39.733	6.58444	6.86648	3.33267
ENSG00000058668	ATP2B4	31.0827	43.1387	11.4488	10.3364	17.9944	6.58792	4.31119	4.38005
ENSG00000058673	ZC3H11A	38.6471	37.398	50.6067	45.7037	33.1689	30.2256	32.8155	23.0293
ENSG00000058729	RIOK2	18.8314	10.1136	8.73849	11.9349	6.18841	0.304266	0.222057	0.173855
ENSG00000058799	YIPF1	6.01782	5.4509	9.12688	6.78344	5.72595	1.6544	4.45923	2.83645
ENSG00000058804	NDC1	34.0239	18.8754	5.7983	5.63865	3.28629	39.9391	40.6225	32.295
ENSG00000058866	DGKG	1.04341	0.891949	1.70328	1.46562	1.99082	0	0	0.0260671
ENSG00000059122	FLYWCH1	4.2087	5.57412	4.53275	5.20202	11.3854	0	0	0.152376
ENSG00000059145	UNKL	2.45309	4.35668	5.29889	5.0079	10.0768	2.20337	1.09709	1.09098
ENSG00000059377	TBXAS1	6.75284	4.01109	44.507	33.2153	30.9246	0.1239	0.721445	0.203877
ENSG00000059378	PARP12	4.45027	7.03257	33.376	29.6582	34.023	3.21297	3.09968	3.39367
ENSG00000059573	ALDH18A1	28.7071	18.8699	4.90336	5.14217	4.27844	0.10365	0.181489	0.307738
ENSG00000059588	TARBP1	28.3045	19.9833	13.2636	11.4564	10.5235	7.57174	4.85581	7.23491
ENSG00000059691	PET112	13.8787	12.7093	4.29006	3.74409	3.87493	0.0463818	0.144637	0.135766
ENSG00000059728	MXD1	12.1091	8.74755	43.829	36.5891	52.628	0.330897	0.767848	0.616257
ENSG00000059758	CDK17	18.1902	19.811	39.7797	47.131	32.5665	324.693	258.959	273.543
ENSG00000059769	DNAJC25	3.74279	2.01718	2.02604	1.93309	1.60257	0.467114	0.576599	0.294245
ENSG00000059804	SLC2A3	14.0892	7.84407	231.271	248.791	257.179	1.96945	1.2821	1.69242
ENSG00000059915	PSD	0.16971	0.382383	1.85287	3.05886	3.7861	0	0	0
ENSG00000060069	CTDP1	6.31372	5.01056	6.96638	10.3273	12.1513	3.72757	5.60253	3.0749
ENSG00000060138	YBX3	70.1153	61.7828	44.6824	27.5584	37.6604	2459.94	1568	1812.89
ENSG00000060140	STYK1	0.452414	0.504536	0.650401	0.126717	0.78258	8.46045	5.88656	4.22577
ENSG00000060237	WNK1	62.7124	111.036	22.1253	20.0652	61.9737	158.064	181.454	169.111
ENSG00000060339	CCAR1	39.1733	27.601	25.5436	25.5512	18.7188	229.737	192.664	192.154
ENSG00000060491	OGFR	8.26946	7.33888	17.6498	15.7077	15.3762	0.111254	0	0.051139
ENSG00000060558	GNA15	21.2539	14.5273	10.843	8.84681	11.053	0.0237321	0	0
ENSG00000060642	PIGV	8.25123	10.2566	3.98108	5.45241	3.33163	0.170123	0.37051	0.280796
ENSG00000060688	SNRNP40	65.101	48.9381	20.8457	18.6265	16.3213	3.29645	2.41314	0.724464
ENSG00000060749	QSER1	13.2051	8.77482	5.37599	5.41274	4.28801	13.3385	10.4212	8.5592
ENSG00000060762	MPC1	29.5547	19.4433	21.8162	16.0542	10.0342	0.768198	1.63085	0.933793
ENSG00000060971	ACAA1	11.6427	8.878	26.9213	21.3688	25.0745	0.196414	0.266064	0
ENSG00000060982	BCAT1	62.9622	32.0241	1.68852	2.04665	1.47894	0.795147	1.47732	0.446311
ENSG00000061273	HDAC7	13.8942	15.5378	4.27394	4.03298	11.3334	0.163373	0.257317	0.565007
ENSG00000061656	SPAG4	1.30633	1.71343	1.2995	1.24814	1.76253	0	0	0
ENSG00000061676	NCKAP1	4.33167	5.319	1.91163	1.62294	0.910852	0.696295	2.67301	0.51397
ENSG00000061794	MRPS35	29.2874	16.1164	14.0186	14.5177	7.90677	13.3663	16.8716	17.0607
ENSG00000061918	GUCY1B3	4.71333	1.96216	1.76634	0.804609	0.683498	0.0795731	0	0
ENSG00000061936	SFSWAP	14.4221	14.7231	16.2217	17.0628	17.7298	2.87658	7.28033	3.37129
ENSG00000061938	TNK2	1.82776	3.82124	7.6044	8.15096	17.9463	6.14806	4.1072	3.44144
ENSG00000061987	MON2	20.7994	24.0972	26.3398	29.1738	19.0419	9.56256	11.724	8.59727
ENSG00000062194	GPBP1	37.2647	31.8878	60.319	68.1008	40.8629	415.839	407.012	326.359
ENSG00000062282	DGAT2	1.26181	1.21943	2.97952	2.95359	3.65022	0.0619114	0	0.102695
ENSG00000062370	ZNF112	0.693486	0.791899	0.122194	0.121718	0.0557539	0	0.0238882	0.0258893
ENSG00000062485	CS	52.7608	44.9878	15.4155	17.1208	33.5767	2.22793	2.26692	0.99084
ENSG00000062524	LTK	0.0598698	0.0287063	2.25537	1.86726	1.16668	0	0	0
ENSG00000062582	MRPS24	54.7888	40.0919	18.758	17.3593	14.0313	3.76516e-06	0.258552	0.649216
ENSG00000062598	ELMO2	6.41418	6.69251	16.0388	17.5199	14.8304	1.53507	1.71563	1.07958
ENSG00000062650	WAPAL	35.0667	30.7683	22.0424	21.2063	14.5366	113.66	114.798	86.8055
ENSG00000062716	VMP1	35.0452	31.9109	125.248	83.7552	81.2798	108.703	109.732	81.6771
ENSG00000062725	APPBP2	8.13229	6.53825	10.738	10.4336	8.07232	7.73728	7.93547	5.69139
ENSG00000062822	POLD1	29.1875	36.7143	5.62926	6.35476	4.75923	7.46237	14.8441	6.81794
ENSG00000063015	SEZ6	0.25002	0.274716	1.45989	1.17206	1.70298	0	0	0
ENSG00000063046	EIF4B	138.423	103.418	147.802	161.797	109.997	19.8571	14.2425	19.1637
ENSG00000063127	SLC6A16	0.194683	0.0427633	0.501949	0.736251	0.983246	0	0	0
ENSG00000063169	GLTSCR1	0.567099	0.747175	0.611028	1.44597	2.84596	0.115536	0.013136	0.946353
ENSG00000063176	SPHK2	2.50729	2.44241	1.43152	2.21965	2.10901	0	0.0569829	0.123763
ENSG00000063177	RPL18	600.861	650.109	1080.08	1109.49	801.245	141.62	83.8127	82.3594
ENSG00000063180	CA11	0.200427	0.208504	0.752082	0.624705	0.762941	0	0	0
ENSG00000063241	ISOC2	17.1714	11.7482	1.52131	1.56275	1.86228	0.3798	0	0.268731
ENSG00000063244	U2AF2	32.8024	27.7757	20.9675	22.4549	32.145	0.898798	0.928413	0.428224
ENSG00000063245	EPN1	2.18173	2.63333	1.29997	1.14042	6.8076	2.95777	4.69257	4.18779
ENSG00000063322	MED29	3.92001	4.52407	8.15134	6.6676	7.43995	1.6481	0.890411	0.741253
ENSG00000063438	AHRR	0.188613	0.727324	0.0236837	0.0220331	0.218974	0	0	0
ENSG00000063587	ZNF275	2.03842	1.6394	1.16026	1.70005	3.59737	0.00769734	0.0235317	0.0127368
ENSG00000063601	MTMR1	8.9752	6.65003	12.5508	14.5358	13.1448	1.47821	2.31235	1.40997
ENSG00000063761	ADCK1	2.61168	4.97249	1.01047	0.894762	1.58977	0.352816	0.172309	0.0849686
ENSG00000063854	HAGH	36.3847	93.652	11.6943	15.0793	18.8003	870.781	576.92	633.077
ENSG00000063978	RNF4	25.8838	23.7006	28.9406	28.7847	32.0472	3.22028	5.86121	2.36886
ENSG00000064012	CASP8	14.126	7.94231	68.3615	50.6973	39.1191	1.11431	1.41965	0.817091
ENSG00000064102	ASUN	35.1433	13.2988	7.48182	6.31843	3.28153	12.8286	12.1487	15.4354
ENSG00000064115	TM7SF3	60.2597	47.4216	13.2944	11.491	8.12967	21.2369	25.3269	17.694
ENSG00000064199	SPA17	7.73177	7.15785	0.500535	0.334083	0.728475	0.598893	0.0964532	0.428552
ENSG00000064201	TSPAN32	8.17288	11.6413	21.1056	27.3005	24.3622	2.00627	1.33796	1.22312
ENSG00000064225	ST3GAL6	1.96343	1.44734	6.70689	4.31699	4.15629	0.112807	0.124308	0
ENSG00000064313	TAF2	21.7009	16.3886	17.0308	15.5054	13.8295	90.1825	91.9325	43.029
ENSG00000064393	HIPK2	2.27009	1.15029	4.3622	6.66677	7.52893	1.19645	0.774436	0.5396
ENSG00000064419	TNPO3	25.3945	19.2275	12.3592	12.7366	9.43149	2.92303	3.52642	1.80064
ENSG00000064489	MEF2BNB-MEF2B	0.277917	0.754114	1.10322	1.13409	1.70395	0.416772	1.03635	0.9105
ENSG00000064490	RFXANK	30.7335	31.7252	20.6915	21.729	16.8613	23.3089	21.7217	19.3788
ENSG00000064545	TMEM161A	3.69796	4.23061	2.13914	1.77505	3.28446	0	0	0
ENSG00000064547	LPAR2	0.107924	0.195467	3.88174	4.45862	9.23843	0	0	0
ENSG00000064601	CTSA	14.5922	13.2112	20.5575	12.9485	22.5057	0.362194	0.181175	0.753073
ENSG00000064607	SUGP2	35.3424	36.9198	23.8534	21.2512	22.0777	6.45585	4.6568	2.95701
ENSG00000064651	SLC12A2	4.00319	2.30973	3.72311	5.83277	3.70474	0.728755	2.78543	0.922025
ENSG00000064652	SNX24	2.91116	5.75587	3.22328	1.96662	1.89205	1.63813	0.537715	0.409999
ENSG00000064666	CNN2	6.616	6.48749	25.4284	28.7774	107.223	0.490694	0.806148	0.249845
ENSG00000064687	ABCA7	13.6369	35.2571	11.0999	11.5047	18.8991	1.31708	2.93599	1.88638
ENSG00000064692	SNCAIP	0	1.03039	0	0.0158922	0.00690912	0	0	0
ENSG00000064703	DDX20	10.1618	6.76783	8.1483	10.2118	4.83652	0.637349	0.358479	0.384103
ENSG00000064726	BTBD1	32.6468	26.0796	24.2563	21.2067	13.0959	3.99939	5.80318	3.64362
ENSG00000064763	FAR2	7.59699	3.64357	5.93588	3.88717	3.5743	6.67202	7.25272	4.04327
ENSG00000064886	CHI3L2	0.0758162	0.201734	6.27992	5.6069	3.79941	0.202219	0	0
ENSG00000064932	SBNO2	1.42337	1.56998	7.1118	6.76277	12.1144	0.277536	0.323543	0.885363
ENSG00000064933	PMS1	15.2071	11.9879	7.69531	8.8971	4.68119	21.3238	18.24	15.8079
ENSG00000064961	HMG20B	8.26944	10.0124	7.75913	6.10906	8.713	1.29664	1.97913	1.03836
ENSG00000064989	CALCRL	0.308724	0.232036	2.17805	1.46456	0.947825	0	0	0
ENSG00000064995	TAF11	19.4764	14.0888	10.4043	11.5646	8.80284	4.01725	2.24117	1.45892
ENSG00000064999	ANKS1A	2.23893	2.1804	1.57344	1.59168	2.66425	0.267036	0.403555	0.114625
ENSG00000065000	AP3D1	17.386	16.5163	8.22087	7.37491	14.1195	7.39278	7.97243	6.0051
ENSG00000065029	ZNF76	5.34231	8.58136	10.4124	10.5312	14.771	0.48698	0.435731	0.158592
ENSG00000065057	NTHL1	5.84823	3.56034	2.5623	2.27277	1.928	0	0	0
ENSG00000065060	UHRF1BP1	11.0349	9.86496	3.38111	3.37513	3.60871	0.543375	0.496483	0.340888
ENSG00000065135	GNAI3	33.8154	18.3372	37.0799	32.8438	18.2621	8.11794	7.4484	5.58639
ENSG00000065150	IPO5	87.0686	58.3116	18.1914	19.1152	16.4227	1.56087	2.80391	1.59261
ENSG00000065154	OAT	155.509	161.618	25.3224	18.2999	13.1766	153.691	178.057	137.623
ENSG00000065183	WDR3	18.4566	8.68484	5.59966	6.78	4.0804	0.0255864	0.120462	0.0211639
ENSG00000065243	PKN2	16.1565	20.3096	17.8106	17.6712	14.151	585.081	517.674	427.579
ENSG00000065268	WDR18	12.1642	13.1836	6.01863	5.00463	6.81323	0.103607	0	0.117983
ENSG00000065308	TRAM2	4.68499	2.75544	2.11144	2.1092	2.36078	0.0704867	0.043085	0.0349918
ENSG00000065328	MCM10	33.4348	24.3807	0.53163	0.589483	0.0922784	17.3397	20.9748	14.4009
ENSG00000065357	DGKA	11.7708	23.347	46.5519	67.9061	130.486	5.78928	7.87923	3.62035
ENSG00000065413	ANKRD44	4.15696	2.41077	164.089	143.186	121.164	0.0356945	0.13057	0.141905
ENSG00000065427	KARS	83.7525	53.2712	55.4691	50.7088	33.6274	34.6204	28.878	27.4497
ENSG00000065457	ADAT1	15.2585	16.9695	15.9412	15.4688	17.9455	14.7678	28.3608	20.6497
ENSG00000065485	PDIA5	6.63803	5.10098	2.5085	2.19854	1.43847	9.55823	8.70061	1.40982
ENSG00000065491	TBC1D22B	3.55741	5.1899	1.33473	1.53861	2.16191	42.3716	36.0063	35.7083
ENSG00000065518	NDUFB4	69.2555	47.1121	48.1276	47.6159	20.5752	7.56662	6.77375	7.3892
ENSG00000065526	SPEN	29.56	24.2238	15.6324	19.453	20.5319	28.015	24.3429	18.4133
ENSG00000065534	MYLK	5.2311	2.20269	4.53522	0.94867	1.07002	0.140635	0.538018	0.430595
ENSG00000065548	ZC3H15	49.0476	26.9149	46.6459	43.6426	24.2353	2.48488	3.07679	1.59389
ENSG00000065559	MAP2K4	11.3869	9.42485	15.76	16.015	8.52616	167.073	180.194	142.713
ENSG00000065600	TMEM206	4.35696	2.35361	4.96071	4.97275	4.30683	0.0719079	0.036539	0.0792619
ENSG00000065613	SLK	25.7869	20.236	18.0515	14.6847	9.86785	238.427	217.388	160.079
ENSG00000065615	CYB5R4	10.7611	7.80736	29.5268	22.4734	14.6807	1.73213	3.16118	1.47369
ENSG00000065621	GSTO2	3.07509	2.68248	0.161341	0.401071	0.526474	0.135065	0.0684271	0
ENSG00000065665	SEC61A2	2.15854	2.2548	1.65519	2.65059	2.22723	0.73334	0.690291	0.180307
ENSG00000065675	PRKCQ	11.3597	8.84252	17.9037	20.7818	16.1478	0.0665437	0.0336673	0.0365089
ENSG00000065717	TLE2	0	0	0.309395	0.504353	1.08405	0	0	0
ENSG00000065802	ASB1	6.12787	9.39501	4.70106	7.66254	6.38445	0.830612	1.95976	0.633688
ENSG00000065809	FAM107B	5.10246	1.35484	105.33	109.825	81.2679	0.279533	0.214549	0.125813
ENSG00000065833	ME1	0.087166	0.0416926	0.545256	0.359244	0.335937	0	0	0
ENSG00000065882	TBC1D1	22.0281	16.1058	31.2159	22.8465	20.3101	0.679648	1.21266	1.41662
ENSG00000065883	CDK13	12.8225	11.471	17.4171	18.2299	14.3628	29.3079	26.2986	20.8212
ENSG00000065911	MTHFD2	89.9875	63.1532	26.1496	19.8066	16.0032	0.944236	1.27559	0.662535
ENSG00000065923	SLC9A7	6.70017	4.64692	3.89402	3.26423	2.93174	0	0.367387	0.0425551
ENSG00000065970	FOXJ2	3.06534	4.28725	1.04275	1.34968	4.63974	4.45653	5.79463	3.4414
ENSG00000065978	YBX1	305.746	238.343	133.853	112.046	85.3596	3365.2	3279.98	3199.76
ENSG00000065989	PDE4A	0.152391	0.307084	1.06186	0.966177	3.59421	0	0	0
ENSG00000066027	PPP2R5A	13.9246	11.4058	24.2114	22.4068	14.9338	9.72177	11.319	7.14313
ENSG00000066044	ELAVL1	22.6924	20.8086	5.93086	6.94994	10.1513	0.600923	0.700404	1.15985
ENSG00000066084	DIP2B	9.84386	8.49782	13.0267	14.6556	13.112	1.32271	0.488095	0.256069
ENSG00000066117	SMARCD1	11.632	10.4064	5.65846	7.28748	17.163	7.7479	6.02291	6.06441
ENSG00000066135	KDM4A	12.7095	12.7186	10.7378	8.26815	10.2968	0.465293	0.399148	0.399848
ENSG00000066136	NFYC	11.2294	12.1885	13.377	11.5662	17.3819	6.00742	6.6445	3.06904
ENSG00000066279	ASPM	36.1774	40.9584	0.507481	0.33823	0.213916	24.6664	33.7048	20.0381
ENSG00000066294	CD84	7.20986	3.60344	14.849	8.557	11.1154	0.388256	0.0980045	0.16165
ENSG00000066322	ELOVL1	35.4749	39.2011	15.0793	15.45	9.26347	7.33848	5.92097	4.1381
ENSG00000066336	SPI1	0.325219	0.293705	8.14851	4.70323	19.5687	0	0	0
ENSG00000066379	ZNRD1	20.5465	17.21	13.8503	12.1639	10.9787	1.96438	0.817617	0.943726
ENSG00000066382	MPPED2	0.112561	0.0996135	0.140316	0.310148	1.05281	0	0	0
ENSG00000066422	ZBTB11	12.4568	9.04635	15.2532	17.3943	11.8228	24.3673	26.5009	16.029
ENSG00000066427	ATXN3	15.9832	12.0188	15.6506	12.1964	8.70417	72.8442	76.1874	62.3463
ENSG00000066455	GOLGA5	10.6515	7.94302	8.10856	6.52037	4.4194	4.41795	5.11922	3.04188
ENSG00000066468	FGFR2	0.0191981	0.0575234	0.764305	0.0493538	0.302598	0	0	0
ENSG00000066557	LRRC40	18.3326	12.086	6.40965	6.93347	3.83658	13.23	13.3002	9.69666
ENSG00000066583	ISOC1	18.8682	11.5319	4.24189	5.13523	2.85109	1.91571	3.35943	2.23524
ENSG00000066651	TRMT11	12.3529	7.27783	10.6792	8.68746	5.21931	2.85709	3.37889	2.73424
ENSG00000066654	THUMPD1	33.1369	20.0781	43.1074	39.7229	23.8435	0.683155	0.553627	0.517192
ENSG00000066697	MSANTD3	13.271	10.5754	4.39725	3.61651	2.31191	6.79196	5.64718	3.6009
ENSG00000066735	KIF26A	1.73098	3.82607	0.0150887	0.0234776	0.0340227	0.0436978	0.0264373	0.0600337
ENSG00000066739	ATG2B	20.1023	26.1361	12.0961	11.1353	9.29828	5.69422	5.60327	5.43342
ENSG00000066777	ARFGEF1	17.1735	15.6068	17.8057	19.2871	17.1301	9.20629	7.72534	6.45647
ENSG00000066827	ZFAT	3.54917	3.47934	2.72376	4.70509	4.78822	5.92932	9.92158	6.76711
ENSG00000066855	MTFR1	12.6384	11.1147	7.82042	10.5176	7.09857	2.00205	2.42872	1.24389
ENSG00000066923	STAG3	0.608288	1.07865	1.51033	1.79694	3.65623	7.19157	5.49834	6.76527
ENSG00000066926	FECH	109.43	195.24	3.7047	3.79374	3.08163	812.534	1455.87	1165.57
ENSG00000066933	MYO9A	16.8379	14.3191	12.1704	11.4231	7.8001	14.147	25.1992	14.0962
ENSG00000067048	DDX3Y	62.1035	38.7857	176.649	0.0100678	0	102.892	0.286776	0.159792
ENSG00000067057	PFKP	38.8816	18.1478	17.4944	8.29993	12.6577	0.294946	0	0.333627
ENSG00000067064	IDI1	52.2994	34.9088	57.7839	50.4061	39.7104	2.72295	4.92249	2.89812
ENSG00000067066	SP100	27.2531	30.9434	109.934	99.0884	74.2479	267.353	268.493	220.406
ENSG00000067082	KLF6	12.1273	6.31383	97.9897	88.9067	113.619	0.31537	0.237378	0.628467
ENSG00000067113	PPAP2A	4.93774	1.99734	1.62844	2.91598	2.80679	0	0	5.81192e-222
ENSG00000067141	NEO1	3.03116	1.85905	1.96278	1.8734	1.60898	0.209165	0	0.23911
ENSG00000067167	TRAM1	41.9971	23.5691	71.0519	70.8133	41.2025	57.0984	42.8615	32.537
ENSG00000067177	PHKA1	0.52975	0.476121	0.0319751	0.0310372	0.0290395	0	0	0
ENSG00000067182	TNFRSF1A	2.05967	2.22092	6.09605	6.44525	13.4265	0.250008	0.533053	0.150734
ENSG00000067191	CACNB1	0.500514	0.429459	1.49437	0.901006	2.37981	0	0	0
ENSG00000067208	EVI5	7.89801	8.22163	9.89008	7.60664	5.98927	61.7999	39.596	31.9645
ENSG00000067221	STOML1	3.42487	4.45214	1.43764	2.12547	1.68882	0	0	0
ENSG00000067225	PKM	26.3599	22.3165	57.6372	43.1565	133.516	0.103091	0.132141	0
ENSG00000067248	DHX29	17.2013	11.3924	7.41853	7.25176	4.54193	56.7707	54.4156	48.2107
ENSG00000067334	DNTTIP2	45.5857	20.5405	34.2338	36.8715	23.735	25.4142	28.7839	11.0254
ENSG00000067365	METTL22	8.01309	10.4938	7.73389	6.48313	11.916	8.52672	6.24838	8.98471
ENSG00000067369	TP53BP1	11.4315	10.0666	9.86536	11.1174	11.1012	0.447566	0.154736	0.0410345
ENSG00000067445	TRO	0.502824	0.792269	0.510396	0.300041	0.26524	0	0.0225759	0
ENSG00000067533	RRP15	20.9628	8.9924	7.33902	7.14531	4.57714	1.5385	1.40504	0.641666
ENSG00000067560	RHOA	105.576	74.9123	160.66	126.63	127.446	3.16661	3.04797	2.18533
ENSG00000067596	DHX8	15.1876	14.8686	21.107	17.2887	16.2571	10.807	12.614	11.2209
ENSG00000067601	PMS2P4	2.78062	2.70904	2.17507	3.52161	1.74116	2.16487	2.55234	1.40854
ENSG00000067606	PRKCZ	0.242683	0.0502849	3.86294	3.39718	4.89718	0	0	0
ENSG00000067646	ZFY	8.01427	9.27572	17.1692	0.0634407	0.00539724	61.1767	0.0315631	0
ENSG00000067704	IARS2	28.2508	16.0239	16.0475	14.5496	9.62655	0.582723	0.511909	0.808953
ENSG00000067715	SYT1	0	0.00931908	0.37279	1.19664	0.197626	0	0	0
ENSG00000067829	IDH3G	14.9738	15.7922	18.4712	16.7644	19.2929	3.08257	4.45751	3.24803
ENSG00000067836	ROGDI	10.7774	13.8453	9.12488	4.18734	4.99175	32.6886	43.9327	25.0683
ENSG00000067840	PDZD4	0	0	8.46347	10.1283	6.37847	0	0	0
ENSG00000067900	ROCK1	21.7997	13.8678	36.2576	35.9996	28.0225	16.7753	14.4807	10.0374
ENSG00000067955	CBFB	10.9594	4.52193	36.1618	33.4676	27.8768	0.22335	0	0
ENSG00000067992	PDK3	17.0759	9.84999	7.72164	7.23329	5.88046	0.391721	0.363719	0.233678
ENSG00000068001	HYAL2	3.89075	3.03931	1.27113	1.03283	1.623	0	0	0
ENSG00000068024	HDAC4	6.43581	8.7887	5.49545	5.4709	14.1068	0.0730803	0.17229	0.0300622
ENSG00000068028	RASSF1	16.1027	18.3544	22.531	26.2692	24.599	0.0310538	0.047291	0
ENSG00000068078	FGFR3	0.477254	1.07482	0	0.0814531	0.0277282	0	0	0
ENSG00000068079	IFI35	3.30785	4.73864	13.2188	12.6877	11.2057	0.317611	1.15906	0.329036
ENSG00000068097	HEATR6	7.27582	6.27394	4.1196	4.52401	3.68619	0.104668	0.203828	0
ENSG00000068120	COASY	9.00281	5.7923	2.7968	2.86534	4.46246	0.0680915	0	0.265321
ENSG00000068137	PLEKHH3	1.7847	7.2689	0.101904	0	0.101639	0.0113362	0	0.0375098
ENSG00000068305	MEF2A	8.01853	8.14063	16.4511	14.4678	14.4046	21.983	25.2211	15.0158
ENSG00000068308	OTUD5	7.38441	12.3816	12.6284	9.26246	18.197	4.06441	2.70094	2.74128
ENSG00000068323	TFE3	1.86272	2.11821	4.88634	4.23312	9.52164	5.66971	6.38555	7.12687
ENSG00000068354	TBC1D25	0.739477	0.946044	1.5776	2.27604	8.09085	5.20453	3.74398	3.33227
ENSG00000068366	ACSL4	37.1407	27.5891	21.991	13.1955	12.4047	4.88986	4.77665	3.62102
ENSG00000068383	INPP5A	2.58755	2.31312	8.69785	9.52325	8.94244	0.921156	0.464369	0.964542
ENSG00000068394	GPKOW	8.14195	8.6282	5.82415	5.07111	4.91903	7.74594	3.73785	3.81182
ENSG00000068400	GRIPAP1	4.80163	6.6832	7.11041	8.31084	15.3152	2.31434	1.74474	2.05203
ENSG00000068438	FTSJ1	9.56778	8.74386	8.32966	7.68598	9.3564	0.723608	0.56599	0.197378
ENSG00000068489	PRR11	21.4172	29.5466	1.1027	0.756011	1.1557	82.9845	103.122	79.5062
ENSG00000068650	ATP11A	13.9704	11.4469	8.61763	9.15541	14.0607	1.08297	1.43593	0.855611
ENSG00000068654	POLR1A	18.1879	10.6487	3.36223	3.65845	4.92732	0.685786	0.446154	0.241586
ENSG00000068697	LAPTM4A	16.7863	11.0356	34.3852	28.6384	20.9452	2.26461	1.28234	1.09851
ENSG00000068724	TTC7A	5.73621	6.42068	17.9083	13.5248	24.925	0.416225	0.349175	0.0380195
ENSG00000068745	IP6K2	18.5834	17.4419	19.0577	16.2358	17.1223	1.36622	1.14866	1.48704
ENSG00000068784	SRBD1	16.1363	9.92547	13.7439	18.4531	8.88864	37.5094	55.3208	29.5993
ENSG00000068793	CYFIP1	4.04449	3.45667	13.0235	7.09994	9.86576	6.73637e-99	0.0433649	1.62897e-135
ENSG00000068796	KIF2A	26.2621	16.6974	33.0274	30.2302	20.2501	42.5997	37.2502	31.9896
ENSG00000068831	RASGRP2	3.16263	1.26057	75.3749	104.348	99.8015	0.145748	0.0354607	0.295425
ENSG00000068878	PSME4	35.6991	24.4259	19.3488	23.3836	22.2249	49.6406	60.9858	47.5584
ENSG00000068885	IFT80	16.4637	19.9457	10.2479	11.6675	6.35343	68.4652	69.6539	51.1219
ENSG00000068903	SIRT2	4.78106	7.2236	5.53245	5.75009	10.505	4.50784	4.64271	1.61584
ENSG00000068912	ERLEC1	14.3159	9.98376	11.6528	11.7419	7.62233	2.03292	1.78328	1.47272
ENSG00000068971	PPP2R5B	5.91411	12.0091	2.45487	2.13663	2.62346	30.18	15.8127	9.59591
ENSG00000068976	PYGM	0.0988	0.0673246	0.214232	0.405241	0.897168	0	0.0292671	0
ENSG00000068985	PAGE1	0.0493688	0.0472265	0	0	0	0.609995	1.31665	1.00551
ENSG00000069011	PITX1	0.0661393	0.624979	0	0	0.0515244	0	0	0
ENSG00000069020	MAST4	9.15412	8.06346	3.36143	5.58982	4.02271	3.41506	1.91368	1.6927
ENSG00000069188	SDK2	0.0147857	0.00459658	0.332495	0.338501	0.584162	0	0	0
ENSG00000069248	NUP133	28.8988	20.1952	13.604	13.3112	10.6172	11.0584	9.82404	7.19224
ENSG00000069275	NUCKS1	98.8454	58.8304	32.931	35.4573	24.7671	15.9255	16.3473	11.8581
ENSG00000069329	VPS35	36.8277	30.1399	29.4157	27.7521	20.2063	12.3772	11.8056	6.61048
ENSG00000069345	DNAJA2	24.6486	15.9696	32.8414	28.0329	18.1489	26.9329	25.282	20.7095
ENSG00000069399	BCL3	0.0858921	0.050781	8.06519	9.03907	32.37	0	0	0
ENSG00000069424	KCNAB2	7.5593	6.18689	29.9593	22.8488	57.2429	0	0	0.212629
ENSG00000069482	GAL	1.10494	0.144964	0	0	0	0	0.103262	0
ENSG00000069493	CLEC2D	2.63016	8.27809	104.749	94.3816	72.5144	5.31131	10.1516	9.90716
ENSG00000069509	FUNDC1	5.33569	5.39139	2.49625	4.08178	2.12518	17.9299	25.9365	20.2366
ENSG00000069667	RORA	2.40992	7.17653	46.7591	46.6185	32.03	15.873	14.9399	6.64316
ENSG00000069702	TGFBR3	0.0122244	0.158304	13.1198	13.7582	13.8585	0.0175003	0	0
ENSG00000069712	KIAA1107	0.639362	0.689202	1.18772	1.59815	0.77169	0.172508	0.279942	0.196216
ENSG00000069849	ATP1B3	35.901	26.1708	23.3221	26.7225	18.6245	21.6072	24.5185	17.477
ENSG00000069869	NEDD4	14.9927	12.0449	2.07258	2.55585	1.50211	11.7224	12.4742	14.3304
ENSG00000069943	PIGB	11.8503	10.8632	13.8393	10.6528	7.26751	2.74933	3.16642	1.77396
ENSG00000069956	MAPK6	14.6818	9.62969	25.6381	18.4142	12.2964	1.57737	1.58003	1.855
ENSG00000069966	GNB5	1.97631	1.48252	7.19752	8.19007	12.2168	0	0	0
ENSG00000069974	RAB27A	5.75117	8.92412	20.0169	16.5797	18.4625	0.773584	0.469341	0.265344
ENSG00000069998	CECR5	3.27024	1.2426	7.38754	7.63161	6.8388	0	0	0
ENSG00000070010	UFD1L	22.7717	16.3941	18.5766	16.7748	12.6092	11.8548	7.93129	7.49179
ENSG00000070018	LRP6	4.17238	3.52814	0.680797	2.37933	0.75973	0.638474	0.266876	0.282276
ENSG00000070047	PHRF1	6.27903	7.39003	4.86241	4.81585	7.43447	0.86343	0.862617	0.481872
ENSG00000070061	IKBKAP	19.4237	14.9912	9.79557	10.7169	6.94435	0.168166	0.125487	0.10682
ENSG00000070081	NUCB2	142.029	74.11	30.6007	38.4807	24.2249	118.517	113.54	70.7703
ENSG00000070087	PFN2	0.452371	0.364521	1.19661	3.33507	0.780279	0	0	0
ENSG00000070182	SPTB	51.0085	90.723	0.340256	0.482886	0.725907	29.1296	38.321	24.0379
ENSG00000070190	DAPP1	1.31603	0.48292	21.5728	13.0024	12.2369	0.0350494	0.0778075	0.0846047
ENSG00000070214	SLC44A1	12.6658	5.94362	6.2963	4.52641	4.21794	0.0603198	0.120582	0.0689605
ENSG00000070269	TMEM260	8.30553	6.5702	9.86631	8.87696	6.3942	1.82811	5.14897	3.90516
ENSG00000070366	SMG6	3.71188	4.49302	3.64712	4.02729	7.79577	1.24052	2.61383	1.74961
ENSG00000070367	EXOC5	44.4036	39.9633	14.9297	15.05	8.29878	40.0261	46.7112	35.0923
ENSG00000070371	CLTCL1	0.524294	1.59398	1.71865	1.0659	1.19352	0.01009	0	0
ENSG00000070404	FSTL3	0.900542	0.874498	1.5223	0.967265	0.940627	0	0	0
ENSG00000070413	DGCR2	2.76332	3.83768	5.18656	5.41631	9.02327	0.688506	0.893448	0.321285
ENSG00000070423	RNF126	7.63224	8.42896	13.3215	13.0474	16.9313	8.06333	4.69279	4.10443
ENSG00000070444	MNT	0.949927	0.812325	2.89318	3.91229	6.11428	0.100088	0.155415	0
ENSG00000070476	ZXDC	8.77368	9.56481	12.6742	14.1366	15.9595	0.869862	0.415065	0.821324
ENSG00000070495	JMJD6	12.8383	11.8355	40.3568	35.9641	33.1946	1.12533	0.583608	0.458663
ENSG00000070501	POLB	10.1015	7.12964	18.2441	18.3387	14.3963	8.93796	4.58248	4.5206
ENSG00000070526	ST6GALNAC1	7.75368	16.2609	1.30824	2.11114	1.92556	0.278005	0.18275	0.34934
ENSG00000070540	WIPI1	12.047	27.496	8.7438	9.05363	10.2036	110.182	140.985	91.223
ENSG00000070610	GBA2	14.153	15.6007	10.1314	12.2125	13.3705	1.69516	0.841018	2.92138
ENSG00000070614	NDST1	0.819826	0.712356	2.26131	1.88534	3.7417	0	0	0
ENSG00000070669	ASNS	48.011	68.1108	9.63723	9.29055	6.12467	0.130056	0.25051	0
ENSG00000070718	AP3M2	9.02718	7.32009	31.3431	32.6379	26.0052	0.520305	0.512849	0.276274
ENSG00000070731	ST6GALNAC2	0.240435	0.181077	2.01964	0.969136	1.85064	3.51051e-58	2.60412e-62	9.13606e-30
ENSG00000070756	PABPC1	458.967	522.293	360.32	442.581	864.511	114.568	89.6274	98.0117
ENSG00000070759	TESK2	2.60365	5.12605	2.72921	2.82866	2.68148	27.016	27.0539	24.823
ENSG00000070761	C16orf80	18.909	15.2064	12.5825	13.2746	8.2368	4.93366	4.26338	2.92188
ENSG00000070770	CSNK2A2	18.991	17.6493	6.54587	6.71046	12.4063	0.881546	0.980957	0.61595
ENSG00000070785	EIF2B3	26.8196	14.028	5.7432	6.93096	4.42932	2.11286	1.29828	1.23516
ENSG00000070814	TCOF1	13.507	10.0693	5.12102	4.68062	9.33111	0.618602	1.06406	0.785305
ENSG00000070831	CDC42	65.5918	43.2711	170.486	132.773	90.1473	80.3957	74.0649	54.202
ENSG00000070882	OSBPL3	11.8845	13.617	7.4568	9.50379	10.0986	1.23692	0.664191	0.63827
ENSG00000070950	RAD18	19.4342	16.8531	5.70439	4.84076	3.36802	68.304	87.7163	54.341
ENSG00000070961	ATP2B1	18.4564	14.9448	146.751	106.974	88.855	21.8821	33.5284	16.8125
ENSG00000071051	NCK2	3.15559	2.23643	26.9922	28.3957	27.3873	0.102041	0.256843	0.218517
ENSG00000071054	MAP4K4	37.6325	35.4206	27.6259	25.9594	40.0044	18.5823	15.4475	17.974
ENSG00000071073	MGAT4A	1.44087	0.714708	52.1277	77.0773	42.5157	0.101016	0.268578	0.208444
ENSG00000071082	RPL31	812.94	834.252	1449.49	1622.73	1036.79	1785.39	1534.39	926.873
ENSG00000071127	WDR1	37.3345	24.789	53.0504	46.923	61.0869	26.5509	27.9507	16.3126
ENSG00000071189	SNX13	19.3539	22.4377	23.3167	22.022	13.704	143.511	123.779	89.0887
ENSG00000071205	ARHGAP10	1.31684	1.36666	2.57735	2.20436	2.47857	0.57693	0.348935	0.522429
ENSG00000071242	RPS6KA2	0.301739	0.148009	1.0372	1.33421	1.97397	0	0	0
ENSG00000071243	ING3	15.3562	9.80624	30.5548	29.7379	15.6989	5.89337	7.12969	4.40191
ENSG00000071246	VASH1	0.618305	0.332936	4.46171	1.74276	3.8459	0	0.118653	0
ENSG00000071462	WBSCR22	22.0498	13.2728	14.5669	13.9796	14.3553	0.524261	0.419908	0.18658
ENSG00000071537	SEL1L	15.0016	11.6087	21.895	20.8279	15.4561	0.646662	1.29426	1.34136
ENSG00000071539	TRIP13	20.2264	16.3117	0.294571	0.177842	0.245969	2.45072	1.57153	1.7421
ENSG00000071553	ATP6AP1	9.3003	10.6159	11.664	7.90819	14.3606	0.631197	0.664116	0.542889
ENSG00000071564	TCF3	22.3918	32.8558	7.10695	6.80128	10.6916	13.6872	24.675	19.2183
ENSG00000071575	TRIB2	10.4096	6.0954	18.628	18.516	18.0227	0.0719307	0.137186	0.118966
ENSG00000071626	DAZAP1	53.8379	42.9355	21.128	26.1385	24.9078	1.08543	2.35795	0.588555
ENSG00000071655	MBD3	18.9347	21.1826	8.59384	9.45745	10.3341	0.464767	0.382346	0.247123
ENSG00000071794	HLTF	57.0866	51.9508	3.8284	4.96039	2.90241	27.9811	28.8793	21.6006
ENSG00000071859	FAM50A	12.0674	19.7645	17.9724	18.3062	14.9713	4.96838	5.33622	1.97885
ENSG00000071889	FAM3A	4.85766	8.38046	4.56412	5.82297	5.50524	3.75223	3.06499	3.35368
ENSG00000071894	CPSF1	18.2561	24.0871	6.06593	9.70818	21.9669	0.0871521	0.471167	1.13128
ENSG00000071967	CYBRD1	32.1598	50.1053	5.75019	5.48995	4.75307	19.8772	33.5327	22.6485
ENSG00000071994	PDCD2	50.7303	32.3991	28.2105	27.5736	18.1703	1.00967	0.770563	1.43167
ENSG00000072042	RDH11	37.4272	29.5361	16.798	11.1375	8.18991	13.4598	6.95011	7.97072
ENSG00000072062	PRKACA	4.74699	5.99778	4.59942	4.30302	19.1467	0.559076	0.102389	0.334523
ENSG00000072071	LPHN1	0.224414	0.947391	0.690996	1.29734	3.28749	0	0	0
ENSG00000072110	ACTN1	9.24644	6.47834	11.4392	14.6422	31.2615	0	0	0
ENSG00000072121	ZFYVE26	10.6205	10.2843	5.79584	5.09243	8.08655	1.52737	1.44744	0.781773
ENSG00000072134	EPN2	6.84289	10.6512	1.15867	1.28996	3.06496	20.3625	8.97065	9.42917
ENSG00000072135	PTPN18	11.5387	10.5347	15.8873	12.6992	25.8873	0.158833	0.0569811	0.163163
ENSG00000072163	LIMS2	0.0258157	0.0335388	0.112375	0.0734952	0.505794	0	0	0
ENSG00000072195	SPEG	0	0.110602	0.806173	0.341061	1.36496	0	0	0
ENSG00000072201	LNX1	0.685419	0.919466	0.412606	0.52778	0.210165	0.191413	0.0329425	0.0976112
ENSG00000072210	ALDH3A2	9.16976	4.97599	10.6165	7.41988	8.21151	0.140817	0.316808	0.278851
ENSG00000072274	TFRC	0	0	33.8683	39.4207	34.4423	827.171	956.028	728.897
ENSG00000072310	SREBF1	25.5733	44.1937	5.81397	4.6485	17.5329	2.99001	3.90625	2.87669
ENSG00000072364	AFF4	11.0278	9.58468	16.1542	17.8443	19.4614	10.0922	13.6395	7.32865
ENSG00000072401	UBE2D1	2.86626	2.06066	24.1225	13.8398	8.97864	0.156508	0.504757	0.21569
ENSG00000072415	MPP5	6.2945	4.44053	3.3116	3.54206	3.14818	14.0636	14.7377	7.90788
ENSG00000072422	RHOBTB1	0.414258	0.433532	1.13715	0.328723	0.290706	0.367692	0.0173073	0
ENSG00000072501	SMC1A	58.6669	56.7888	15.691	19.9729	26.3449	17.9954	25.4637	21.1763
ENSG00000072506	HSD17B10	42.3684	28.1336	18.3928	14.9426	13.6769	0.227614	0.513055	0.593137
ENSG00000072518	MARK2	9.03955	7.60127	6.25978	5.61907	16.2419	0.325608	0.499113	0.34157
ENSG00000072571	HMMR	60.7426	53.0153	0.453845	0.274815	0.241274	48.4114	64.5984	45.1619
ENSG00000072609	CHFR	15.5502	17.5582	17.0026	16.512	20.7207	2.19782	2.35311	2.86725
ENSG00000072657	TRHDE	0.16522	0.0782426	0.265061	0.00939813	0	1.6159	0.709762	0.486069
ENSG00000072682	P4HA2	0.571553	0.54518	0.0587198	0.071865	0.0872423	0.125855	0.378247	0.0330948
ENSG00000072694	FCGR2B	2.24777	1.29753	4.18957	4.70964	8.27772	0	0	0
ENSG00000072736	NFATC3	26.8893	22.093	40.5433	44.3289	31.2374	107.314	92.8264	72.6414
ENSG00000072756	TRNT1	21.8952	11.2974	12.8505	13.5056	8.61967	152.856	153.824	105.517
ENSG00000072778	ACADVL	71.7842	107.865	66.2806	66.4308	76.2262	10.7355	4.94638	9.03848
ENSG00000072786	STK10	6.89214	9.97895	39.3938	35.3682	68.037	4.19817	4.21762	1.67791
ENSG00000072803	FBXW11	14.119	13.5811	15.1267	15.8225	10.1716	37.1028	32.7495	22.7908
ENSG00000072818	ACAP1	9.98912	14.6741	49.533	44.2506	69.1038	0	0.394525	0
ENSG00000072849	DERL2	17.526	12.0552	22.596	22.0121	16.1458	12.672	9.85771	10.4622
ENSG00000072858	SIDT1	0.159895	0.0589051	12.5955	14.3914	15.8998	0.0626087	0	0
ENSG00000072864	NDE1	20.3841	29.1491	22.7076	22.755	30.144	109.732	129.226	85.588
ENSG00000072952	MRVI1	0.492844	0.0624187	0.698527	0.851367	0.346274	0	0	0
ENSG00000072954	TMEM38A	0.0494842	0.287835	0.826445	0.686426	0.602953	0	0.247261	0.0312546
ENSG00000072958	AP1M1	13.5917	11.3835	16.4779	16.6849	19.9706	0.460005	0.68006	0.742348
ENSG00000073008	PVR	4.33111	3.87625	2.22526	1.86678	1.85936	0	0.0493177	0.0643951
ENSG00000073009	IKBKG	1.57103	2.42052	3.09023	2.58073	4.26589	0.304721	0.169406	0.293159
ENSG00000073050	XRCC1	5.21372	8.01457	2.23464	3.26745	5.54196	0.458787	0.155389	0.294976
ENSG00000073060	SCARB1	6.83231	5.31812	0.953186	0.484343	1.51685	0.427704	0.598282	0.552388
ENSG00000073111	MCM2	69.0682	77.6955	4.00234	3.40124	2.84934	0.328027	0.45616	0.404339
ENSG00000073169	SELO	7.93297	10.6455	6.31324	5.71464	8.00616	0	0	0.0523898
ENSG00000073331	ALPK1	3.71481	2.89937	5.87271	7.01912	3.90752	0.239736	0.0265145	0
ENSG00000073350	LLGL2	0.830693	0.800321	7.20926	6.33178	8.36155	0	0	0.0628613
ENSG00000073417	PDE8A	2.71879	3.53461	9.92842	9.62976	8.315	20.7863	19.5232	16.3168
ENSG00000073464	CLCN4	16.1129	17.4529	0.695531	0.409405	0.442758	0.577323	0.639595	0.501547
ENSG00000073536	NLE1	8.94585	5.46079	2.93213	3.41623	2.56969	0.0482913	0.0295396	0
ENSG00000073578	SDHA	40.7397	42.5339	28.2316	23.1276	22.7064	1.73685	1.37276	1.67198
ENSG00000073584	SMARCE1	49.7822	40.6343	29.4254	31.5314	20.2673	3.46739	3.65605	3.16638
ENSG00000073605	GSDMB	2.44399	3.55988	6.56665	6.15485	5.53385	1.7762	2.83693	1.92077
ENSG00000073614	KDM5A	21.916	20.1603	29.7808	35.3672	27.1563	7.26538	6.23771	5.49081
ENSG00000073711	PPP2R3A	0.548902	0.737173	0.740533	0.920788	0.772944	0.00716792	0.0547751	0
ENSG00000073737	DHRS9	0.387773	0.485205	0.986594	0.997393	0.467125	0	0	0
ENSG00000073756	PTGS2	1.74701	0.832344	23.5857	17.6224	25.3649	0.0301226	0.0917612	0.0505866
ENSG00000073792	IGF2BP2	15.8151	16.8939	1.16972	0.812551	1.72274	117.745	172.448	111.602
ENSG00000073803	MAP3K13	13.6961	12.6427	4.21341	5.63129	2.52715	4.32317	3.65523	1.26835
ENSG00000073849	ST6GAL1	12.8481	12.3829	32.1328	29.6152	41.5416	1.51038	0.968019	0.37216
ENSG00000073861	TBX21	0	0	4.88189	6.46945	6.53983	0	0.0297318	0
ENSG00000073910	FRY	2.68388	2.66673	7.83272	4.74563	6.28038	2.64458	2.79796	2.40968
ENSG00000073921	PICALM	179.413	230.532	153.199	116.533	74.1442	4746.23	5189.53	3392.32
ENSG00000073969	NSF	8.82122	5.37808	7.22179	5.38817	5.03798	6.33117	2.22821	2.44311
ENSG00000074054	CLASP1	23.5432	23.188	16.5261	21.3857	19.921	17.4308	10.2895	12.7269
ENSG00000074071	MRPS34	45.4971	39.0583	12.4914	11.9005	10.9461	0	0.24241	0
ENSG00000074201	CLNS1A	115.398	69.2689	56.3606	55.5112	36.4048	241.792	191.118	144.58
ENSG00000074266	EED	21.8404	17.827	10.7745	10.3373	8.04236	32.3412	17.2457	28.5068
ENSG00000074319	TSG101	25.6018	20.3007	20.7951	19.5694	11.9783	47.719	46.6043	37.6649
ENSG00000074356	C17orf85	24.2175	29.4217	12.1277	12.2377	11.2474	17.0592	16.647	13.8567
ENSG00000074370	ATP2A3	2.67225	1.63298	9.69918	10.504	30.3961	0.0236635	0.0237063	0
ENSG00000074416	MGLL	4.88763	3.60717	1.04653	1.26427	1.72316	0	0.435398	0.293692
ENSG00000074527	NTN4	0	0	0.585684	0.353857	0.119668	0	0	0
ENSG00000074582	BCS1L	22.9813	16.9432	5.60868	6.00638	7.21372	0.212566	0.334324	0.454574
ENSG00000074603	DPP8	16.5177	16.2079	17.2321	16.1978	11.3842	35.3875	30.9574	23.8779
ENSG00000074621	SLC24A1	3.46319	3.00694	2.17371	2.1447	3.10418	0.828651	0.580888	0.311656
ENSG00000074657	ZNF532	0.0743238	0.0192133	3.25339	3.18337	4.08979	0	0.016869	0.018274
ENSG00000074660	SCARF1	1.31716	2.10802	2.18864	1.7198	1.99677	0.882874	0.188485	0.398601
ENSG00000074695	LMAN1	32.3731	17.8445	13.5613	16.5747	10.9893	0.717445	0.825429	0.711643
ENSG00000074696	PTPLAD1	48.4112	26.2372	4.86581	4.88402	2.96215	0.492739	1.18607	0.373857
ENSG00000074706	IPCEF1	0.868429	0.123766	28.505	28.1263	17.1184	0.00728351	0.243069	0
ENSG00000074755	ZZEF1	14.0281	13.7348	21.57	22.115	28.9479	8.86859	10.7189	10.5865
ENSG00000074800	ENO1	271.121	131.366	200.887	151.22	124.339	0.183505	0.687905	0.313742
ENSG00000074842	C19orf10	20.1154	9.18758	11.8804	16.3479	12.8554	0	0	0
ENSG00000074855	ANO8	0.304276	0.386208	1.16887	1.13284	2.36911	0	0	0
ENSG00000074935	TUBE1	12.7431	13.9802	9.01491	10.0017	5.42523	0.541834	0.258413	0.930371
ENSG00000074964	ARHGEF10L	0	0.0148825	6.3012	3.14351	5.88263	0.0287757	0	0
ENSG00000074966	TXK	1.01119	0.625522	25.5422	47.2083	21.523	0.245721	0.684503	1.29399
ENSG00000075035	WSCD2	1.12695	0.497387	0.0690758	0.0657268	0.104827	0.0280111	0	0
ENSG00000075089	ACTR6	12.7659	9.07972	13.8106	14.7397	6.76753	29.139	18.0843	18.5674
ENSG00000075131	TIPIN	12.9195	7.07903	2.01082	2.46012	1.15782	36.4872	33.7299	45.2495
ENSG00000075142	SRI	115.894	112.826	40.6417	31.1244	21.6246	5.2016	9.29443	4.93625
ENSG00000075151	EIF4G3	15.2824	12.5105	10.2496	9.71349	10.5185	22.5058	28.4908	26.741
ENSG00000075188	NUP37	43.7644	30.3492	7.12573	6.09468	4.10633	9.74417	17.2678	11.3374
ENSG00000075213	SEMA3A	0	0	0.474198	1.33431	0.0610574	0	0	0
ENSG00000075218	GTSE1	11.5442	15.3758	0.161148	0.101462	0.17173	0.955064	0.953771	0.716526
ENSG00000075223	SEMA3C	2.66225	2.19667	3.69973	3.40193	3.56685	0.166015	0.0955326	1.28512
ENSG00000075234	TTC38	12.406	12.1789	10.574	15.01	7.99924	0.0752928	0.20555	0
ENSG00000075239	ACAT1	42.4367	43.2184	8.36433	7.4571	6.50464	11.0212	12.1407	4.04209
ENSG00000075240	GRAMD4	24.7304	20.6049	8.78822	9.88886	11.3194	0.0352048	0	0
ENSG00000075275	CELSR1	0.056279	0.148434	0.237516	0.730699	0.937336	0.0205444	0	0
ENSG00000075292	ZNF638	68.0994	67.8143	51.3685	50.7074	39.0266	367.231	282.983	197.789
ENSG00000075303	SLC25A40	16.0944	13.7918	11.0673	9.34699	8.33528	5.59428	6.95426	3.30605
ENSG00000075336	TIMM21	28.8359	18.1932	5.123	4.64234	3.6647	1.3829	0.796889	0.655201
ENSG00000075340	ADD2	106.826	134.516	1.70565	1.49688	1.13703	12.1993	9.58485	10.9808
ENSG00000075391	RASAL2	1.91001	0.803135	0.0951651	0.090151	0.175406	0.0907079	0.120211	0.550515
ENSG00000075399	VPS9D1	0.797035	1.21064	1.61616	1.59705	3.17732	0	0	0
ENSG00000075407	ZNF37A	9.50825	8.29594	4.31397	6.3402	4.04117	0.727049	0.436305	0.530469
ENSG00000075413	MARK3	57.7871	69.9305	43.6722	39.2235	36.3958	728.603	764.487	584.108
ENSG00000075415	SLC25A3	181.627	135.322	111.971	98.7051	83.2641	1.05758	0.850237	0.435325
ENSG00000075420	FNDC3B	12.8405	9.70855	50.1454	41.5536	24.4288	12.7934	12.4	11.06
ENSG00000075426	FOSL2	0.694121	0.611864	34.5179	42.8968	97.1628	0.0167592	0.0221954	0.284758
ENSG00000075539	FRYL	38.9751	61.1791	57.154	62.1186	41.383	128.262	108.599	78.4111
ENSG00000075568	TMEM131	20.7014	19.112	13.625	14.2312	15.1226	17.5033	11.1123	13.4087
ENSG00000075618	FSCN1	5.37633	6.60652	0.516417	0.25162	0.690794	0.0367297	0.497922	0
ENSG00000075624	ACTB	585.826	410.918	425.895	352.629	1305.56	84.0206	51.6499	59.8107
ENSG00000075651	PLD1	15.3078	13.2974	4.01398	2.50194	2.78047	8.00257	8.15507	9.85139
ENSG00000075702	WDR62	5.20326	7.58196	0.095402	0.127041	0.410962	2.80923	2.12149	2.15726
ENSG00000075711	DLG1	46.3025	38.7657	30.5488	28.6414	19.831	121.653	116.232	93.0683
ENSG00000075785	RAB7A	29.7037	26.523	16.6756	17.4593	44.8543	13.9123	12.745	9.1932
ENSG00000075790	BCAP29	41.9082	39.5214	12.8535	9.91974	8.10881	30.6883	35.8559	21.2629
ENSG00000075826	SEC31B	0.979714	1.36747	1.46443	1.80971	7.19022	0.185679	0.14762	0.183718
ENSG00000075856	SART3	32.1312	30.7871	23.6882	31.1022	26.7153	1.21369	2.25743	1.62263
ENSG00000075884	ARHGAP15	53.0578	30.9496	134.549	142.102	66.6761	17.3098	17.5359	12.4854
ENSG00000075914	EXOSC7	34.3659	22.5103	9.78529	11.2446	10.6662	0.951839	0.518356	0.369199
ENSG00000075945	KIFAP3	13.9794	8.94501	8.09147	8.5537	5.62089	13.9501	12.353	8.27843
ENSG00000075975	MKRN2	8.07474	5.71153	6.69328	7.04132	6.07143	0.17522	0.106944	0.115921
ENSG00000076003	MCM6	63.3696	43.0289	8.10201	9.86182	8.08962	0.767984	0.880415	0.949421
ENSG00000076043	REXO2	187.448	153.063	16.4716	14.4985	9.60695	74.1558	62.6555	50.0605
ENSG00000076053	RBM7	15.222	12.9714	21.1694	19.4602	13.4608	2.83475	2.65745	2.26226
ENSG00000076067	RBMS2	0.172976	0.179111	0.638955	0.416199	1.58325	0.109705	0	0
ENSG00000076108	BAZ2A	7.53407	13.2825	7.79419	7.96645	26.7052	3.09294	3.88628	1.96316
ENSG00000076201	PTPN23	3.38521	4.6239	1.85095	2.96322	6.70774	0.00956513	0.102316	0.0158261
ENSG00000076242	MLH1	42.2255	36.8489	15.3148	18.4181	13.5557	21.0057	20.4694	12.8894
ENSG00000076248	UNG	20.7811	10.8408	2.8177	2.91266	1.24164	0.15115	0	0
ENSG00000076258	FMO4	0.654541	0.83018	1.05201	0.859044	0.87299	0.22722	0.240033	0.130839
ENSG00000076321	KLHL20	8.2651	8.58941	9.31328	9.33949	8.37672	2.88532	1.34712	1.88125
ENSG00000076351	SLC46A1	0.869027	0.755915	1.02747	1.13351	2.15554	0	0	0
ENSG00000076356	PLXNA2	0.366855	0.117631	0.753844	0.678081	0.951547	0	0.0323047	0
ENSG00000076382	SPAG5	39.6448	39.5551	2.54847	2.71495	2.59211	0.196619	1.90983	0.30392
ENSG00000076513	ANKRD13A	19.1613	17.1052	44.46	39.1949	29.5315	46.4935	60.6481	42.0494
ENSG00000076554	TPD52	11.3221	1.70598	17.5777	16.5249	8.94414	0.657592	0.975488	0.0323318
ENSG00000076555	ACACB	3.86815	5.84937	2.71169	2.98342	5.12594	0.643034	0.29058	0.490706
ENSG00000076604	TRAF4	4.16829	3.26581	8.44572	11.4205	19.2631	0	0	0
ENSG00000076641	PAG1	2.43953	0.657281	22.2018	24.4406	22.8701	0.181412	0	0
ENSG00000076650	GPATCH1	4.52963	4.66653	2.17664	3.02944	2.84815	39.3383	42.5148	34.7276
ENSG00000076662	ICAM3	4.01351	3.53901	49.5589	55.7891	49.9425	0.121298	0.0739584	0.0804005
ENSG00000076685	NT5C2	20.2149	15.4432	44.0138	45.1225	24.577	3.94065	2.24013	2.7261
ENSG00000076706	MCAM	0	0.0424344	0.170054	0.996854	0.469683	0	0	0
ENSG00000076770	MBNL3	19.4267	17.1376	16.3635	14.1824	11.9301	1813.68	1847.84	1811.44
ENSG00000076864	RAP1GAP	5.83695	15.7106	0.00916475	0.117301	0.0714609	0.222246	0.298173	26.4952
ENSG00000076924	XAB2	4.78019	6.02108	8.25512	8.31988	14.142	0.338479	0.114649	0.124286
ENSG00000076928	ARHGEF1	4.08795	4.57169	42.7136	53.3348	88.4886	0.254738	0.0959555	0.171273
ENSG00000076944	STXBP2	8.18812	10.3565	11.1827	11.5879	36.7014	8.30484	10.1421	9.61933
ENSG00000076984	MAP2K7	2.88716	3.17978	2.96142	3.37285	7.87096	16.2071	23.3397	15.4991
ENSG00000077044	DGKD	5.53908	4.68162	16.032	17.6958	32.3507	5.56686	8.48538	7.73207
ENSG00000077063	CTTNBP2	2.6301	0.880191	0.17413	0.0287257	0.0398569	0	0	0
ENSG00000077092	RARB	0.763427	0.725981	0.919281	0.982229	0.428	0	0	0
ENSG00000077097	TOP2B	75.5236	44.7048	63.5209	69.7944	36.7905	12.5729	13.2624	8.09643
ENSG00000077147	TM9SF3	85.9101	60.7924	36.5689	36.3641	25.658	126.416	147.104	92.29
ENSG00000077150	NFKB2	0.840463	0.773703	37.2627	41.0023	54.0451	0.0966335	0.186803	0.10423
ENSG00000077152	UBE2T	49.5941	51.2315	0.892043	0.439033	0.590584	0.822133	0.369081	0.539921
ENSG00000077157	PPP1R12B	11.6337	14.0749	6.87995	6.96082	5.08432	16.9167	16.3105	9.32282
ENSG00000077232	DNAJC10	20.9627	10.4106	29.1552	26.2635	14.9951	1.0234	1.7853	1.15621
ENSG00000077235	GTF3C1	9.42554	9.27962	7.00893	9.18753	14.3583	0.281317	0.637368	0.287015
ENSG00000077238	IL4R	4.07915	2.94316	46.61	50.4084	72.1762	0	0	0.0284381
ENSG00000077254	USP33	32.8527	31.613	35.3702	34.6687	21.6096	420.703	362.003	282.886
ENSG00000077312	SNRPA	17.7826	18.4433	4.28577	3.56152	11.3838	1.92695	1.59149	1.28258
ENSG00000077348	EXOSC5	6.74766	4.78791	3.53588	4.29635	2.83912	0.0673934	0	0
ENSG00000077380	DYNC1I2	23.5444	16.904	11.6415	10.3815	9.2307	9.61076	11.4388	10.0332
ENSG00000077420	APBB1IP	6.27282	4.18025	11.5759	15.282	19.64	5.19002	8.80299	5.96398
ENSG00000077454	LRCH4	8.20972	9.86465	40.3265	40.6191	53.1959	2.10434	4.59892	2.28499
ENSG00000077458	FAM76B	26.5564	27.3751	47.3616	42.58	24.9758	39.2174	30.172	25.5199
ENSG00000077463	SIRT6	3.67262	4.35041	2.40095	2.02973	2.47825	0.19109	0.29674	0.133805
ENSG00000077514	POLD3	17.3194	18.1062	4.7255	2.84384	3.58838	2.76933	4.96171	4.0094
ENSG00000077549	CAPZB	14.353	13.1605	22.9127	22.6768	62.3924	0.317371	0.923662	0.414931
ENSG00000077585	GPR137B	0.650256	0.418709	2.65149	2.19173	2.45156	0.0968782	0	0
ENSG00000077684	JADE1	19.5421	19.8134	11.9101	14.595	11.7831	3.2967	3.16534	2.62689
ENSG00000077713	SLC25A43	1.70061	1.38128	3.23546	2.00228	1.71945	0.0185326	0.137342	0.0306406
ENSG00000077721	UBE2A	12.4465	11.9285	13.288	14.0345	13.713	0.251733	0.528421	0.458234
ENSG00000077782	FGFR1	0.421323	0.36729	1.72985	1.05027	3.93782	0	0	0
ENSG00000077809	GTF2I	58.3078	47.4831	21.5252	21.3068	33.0823	39.1321	31.5115	17.3506
ENSG00000077935	SMC1B	0.289867	0.453207	0.109276	0.101568	0.140986	1.1424	1.18349	1.59753
ENSG00000077984	CST7	5.3677	3.01158	19.0196	21.4769	21.3408	0	0	0.0971569
ENSG00000078043	PIAS2	19.3205	13.5815	9.84377	9.85169	7.12	70.2143	64.0036	66.6953
ENSG00000078061	ARAF	7.38584	8.99755	10.005	11.5644	20.6674	3.18934	3.00197	3.74987
ENSG00000078070	MCCC1	20.5403	20.3042	7.33558	8.29015	5.72264	14.442	11.4512	8.27379
ENSG00000078081	LAMP3	0.625226	0.600612	0.320921	0.315027	0.192598	0.133224	0.109313	0.17747
ENSG00000078124	ACER3	9.5447	7.97634	10.3857	7.78579	6.04301	7.32505	10.8634	10.0075
ENSG00000078140	UBE2K	28.7944	23.5032	15.0724	11.851	12.2872	492.085	514.178	446.326
ENSG00000078142	PIK3C3	24.2745	21.8241	31.295	38.1201	20.5972	259.636	297.694	254.561
ENSG00000078177	N4BP2	13.4284	10.7112	11.8292	13.9144	7.92935	3.78265	3.59534	2.15372
ENSG00000078237	C12orf5	0.379009	0.119113	5.54533	6.81794	4.73938	0	0	0
ENSG00000078246	TULP3	3.35778	3.51121	1.4178	0.785488	1.59287	0.667537	0.896563	0.275817
ENSG00000078269	SYNJ2	0.914539	1.0444	2.74294	5.22166	5.13352	0	0	0
ENSG00000078304	PPP2R5C	56.8674	51.8817	143.21	119.148	106.864	61.2866	75.7078	49.1652
ENSG00000078319	PMS2P1	8.86085	4.86845	3.59723	3.71504	2.85898	8.45287	7.36755	6.45133
ENSG00000078369	GNB1	39.1316	37.383	75.0364	63.3633	67.9866	298.151	209.155	181.788
ENSG00000078399	HOXA9	0.737219	1.14584	0.157152	0.12402	0.145906	0.0833939	0	0
ENSG00000078403	MLLT10	21.7216	21.6255	17.4124	12.6661	12.5643	50.4892	41.6454	35.3015
ENSG00000078487	ZCWPW1	0.620838	0.671734	3.17156	2.98749	3.28654	0.264057	0.40069	0.198447
ENSG00000078589	P2RY10	0.462682	0.236421	42.8296	32.7329	22.4691	0.0323147	0	0
ENSG00000078596	ITM2A	26.4705	15.5825	40.2162	31.9632	23.5198	0.127748	0.143379	0
ENSG00000078618	NRD1	70.9451	58.0484	31.5466	30.0157	24.1375	56.6334	39.7661	37.2133
ENSG00000078668	VDAC3	131.025	97.1908	39.8036	35.9672	20.2145	12.2193	10.3096	5.57886
ENSG00000078674	PCM1	121.155	99.7323	66.3144	74.6129	41.1759	109.414	106.321	72.9753
ENSG00000078687	TNRC6C	3.59228	4.89721	2.58027	3.88174	13.8056	19.2141	19.0986	12.0761
ENSG00000078699	CBFA2T2	1.51379	1.90598	2.68825	3.36632	4.97701	4.87044	4.08664	4.207
ENSG00000078747	ITCH	26.2334	22.8631	31.188	35.5665	20.8598	143.888	141.298	107.311
ENSG00000078804	TP53INP2	0.640038	1.42118	1.42333	1.33642	7.47503	0.085878	0.131135	0.020292
ENSG00000078808	SDF4	7.99011	9.28902	15.0624	19.7309	18.0503	16.8502	22.4116	16.1296
ENSG00000078902	TOLLIP	3.35023	4.98305	5.16198	5.14756	7.95564	40.3438	26.8422	25.1378
ENSG00000078967	UBE2D4	3.14771	2.32505	2.54445	1.99812	2.85258	0.115753	0	0
ENSG00000079101	CLUL1	0.147565	0.80425	0	0	0.0108177	0.040773	0	0.0486559
ENSG00000079102	RUNX1T1	0.159229	0.492628	0.00374327	0.0184749	0.039684	4.03948	9.13506	4.19163
ENSG00000079134	THOC1	58.838	45.8724	26.9368	32.5847	24.9299	28.9996	27.2515	15.1646
ENSG00000079150	FKBP7	2.35687	0.91187	0.959706	0.856755	0.313947	0.128907	0.0537468	0
ENSG00000079156	OSBPL6	4.04852	2.78804	0	0.0451916	0.0262476	0	0.264731	0.0823889
ENSG00000079215	SLC1A3	0.166107	0.142661	1.21442	1.19926	0.415654	0	0	0
ENSG00000079246	XRCC5	208.421	119.421	95.4119	89.5538	61.6772	9.16661	5.53052	5.12082
ENSG00000079257	LXN	142.122	99.7337	1.88895	2.4525	0.903165	3.07666	1.3815	2.76631
ENSG00000079263	SP140	0.350369	0	20.8994	21.3662	17.5227	0.275618	0.621227	0.453561
ENSG00000079277	MKNK1	15.6693	16.7938	14.261	11.3342	13.3838	7.50102	8.82697	4.55668
ENSG00000079308	TNS1	5.78957	22.2813	0.517035	0.275325	1.31525	81.5542	111.117	67.2599
ENSG00000079313	REXO1	1.6328	2.69215	1.21053	2.22644	8.60362	0.35421	0.408275	0.2483
ENSG00000079332	SAR1A	32.8308	24.4533	36.4527	36.4301	27.3983	6.16183	6.35634	3.58037
ENSG00000079335	CDC14A	4.90999	4.52721	17.5432	19.8376	17.5467	22.3375	25.3419	20.5218
ENSG00000079385	CEACAM1	0.415789	0.337483	0.851764	1.1238	0.928384	0	0	0
ENSG00000079387	SENP1	18.1955	14.32	8.95123	10.9815	8.27788	28.2122	28.2182	24.3737
ENSG00000079432	CIC	1.73425	3.46984	1.42783	1.75328	8.74051	0.0319428	0	0
ENSG00000079435	LIPE	1.62724	1.7407	1.80198	0.919072	2.06416	0	0	0
ENSG00000079459	FDFT1	118.63	87.3294	40.119	25.1505	25.655	85.5926	30.3236	48.5311
ENSG00000079462	PAFAH1B3	29.02	27.5525	5.3789	2.47421	3.47094	0.179512	0.312698	0
ENSG00000079482	OPHN1	0.764385	0.636291	0.541578	0.359006	3.3574	0.219278	0.233151	0.127063
ENSG00000079616	KIF22	49.7862	62.5563	19.0511	16.9207	14.9619	140.288	93.8942	81.3089
ENSG00000079691	LRRC16A	1.00505	0.819941	2.46424	2.91541	1.93389	0.180146	0.302729	0.20865
ENSG00000079739	PGM1	4.47569	2.1749	7.9045	6.83487	5.62197	1.39802e-163	0	0
ENSG00000079785	DDX1	71.7345	46.8404	13.9841	13.7471	9.62912	10.5905	7.51218	5.13533
ENSG00000079805	DNM2	59.5108	79.1733	56.28	60.8399	79.286	6.41644	9.51529	5.54634
ENSG00000079819	EPB41L2	10.7179	8.57132	5.80568	5.59729	6.15831	16.9296	11.7813	19.8402
ENSG00000079950	STX7	13.2984	15.0386	18.5052	15.2074	8.47444	28.757	40.3545	39.8792
ENSG00000079974	RABL2B	0.643168	0.861099	0.982419	1.28491	2.69665	0.204627	0.307477	0
ENSG00000079999	KEAP1	18.666	22.5596	4.48054	3.47779	5.6626	0.776136	0.378303	0.445944
ENSG00000080007	DDX43	0.678	0.470557	0.854767	0.257571	0.147744	0.190966	0.134816	0
ENSG00000080031	PTPRH	0.176297	0.515936	0.0222757	0.0241821	0.0155619	0	0	0.173094
ENSG00000080189	SLC35C2	7.17204	5.53974	15.2296	17.8139	19.2234	2.41452	2.10056	1.89319
ENSG00000080200	CRYBG3	2.05983	0.796303	6.08997	4.63803	3.13536	5.85024e-14	0.0655875	0.0355545
ENSG00000080298	RFX3	2.18986	3.38246	5.61211	4.05468	5.3092	26.535	27.3418	22.9036
ENSG00000080345	RIF1	64.1905	52.2436	16.2324	15.2436	12.4537	46.9	43.2611	32.9416
ENSG00000080371	RAB21	16.1025	12.0769	28.7198	27.5309	26.8616	14.3641	14.4015	13.5474
ENSG00000080493	SLC4A4	0.198295	0.561804	0.962204	0.824721	0.735045	0.0392928	0.0293261	0.0651712
ENSG00000080503	SMARCA2	19.5785	16.2899	31.3389	32.2006	29.5751	12.8976	9.65235	5.18157
ENSG00000080546	SESN1	7.64776	6.18367	16.0924	19.0984	9.1372	1.44294	2.24296	1.34428
ENSG00000080561	MID2	0	0.138	2.65155	3.77296	3.19384	0	0	0
ENSG00000080573	COL5A3	0	0	0.151247	0.243072	0.761185	0	0	0
ENSG00000080603	SRCAP	5.97498	7.81015	3.33814	4.42609	14.8545	3.0743	1.93737	2.15866
ENSG00000080608	KIAA0020	33.8502	15.6716	10.4008	12.0516	7.40844	7.78734	7.24947	4.57176
ENSG00000080802	CNOT4	5.54435	7.5406	6.01716	6.53615	7.78214	10.0504	8.02665	7.28218
ENSG00000080815	PSEN1	11.4707	11.5634	31.9779	27.3722	22.8766	81.5841	69.185	46.8587
ENSG00000080819	CPOX	93.5376	155.42	5.07105	5.58471	2.72249	13.7432	13.2755	15.0401
ENSG00000080822	CLDND1	37.5397	36.5235	86.3956	69.6903	47.4878	20.2768	17.9316	14.5542
ENSG00000080823	MOK	2.08984	1.69821	0.409011	0.633948	0.633386	0.89543	0.472259	0.149611
ENSG00000080824	HSP90AA1	549.795	221.817	286.607	179.796	171.469	10.8508	9.38557	5.87346
ENSG00000080839	RBL1	25.3286	27.4465	10.4825	8.28854	8.89971	349.03	345.341	243.536
ENSG00000080845	DLGAP4	0.472205	0.716645	1.21457	1.95223	6.74384	0	0.140235	0
ENSG00000080854	IGSF9B	0.0474399	0.195637	0.689106	1.36314	4.08215	0.0253531	0	0
ENSG00000080947	CROCCP3	1.04014	0.95938	1.80706	2.63662	3.44667	0.130582	0.0399451	0.0150823
ENSG00000080986	NDC80	36.4492	39.7145	2.51863	1.57105	1.74038	20.884	24.408	16.283
ENSG00000081014	AP4E1	10.9813	8.88942	5.67799	5.10353	3.94409	18.6317	15.6773	9.78188
ENSG00000081019	RSBN1	9.16661	11.1613	9.5119	11.0811	8.39362	1.01384	0.810967	0.577941
ENSG00000081026	MAGI3	1.7348	2.36731	1.0231	1.19968	0.906082	0.0075757	0.0209991	0
ENSG00000081041	CXCL2	1.14794	0.172836	8.24777	10.9106	8.22493	0	0	0
ENSG00000081059	TCF7	1.98375	2.24896	9.88977	18.9063	63.5922	0.0183284	0.162483	0.0454892
ENSG00000081087	OSTM1	18.0403	10.8583	23.5485	22.204	10.3938	1.89597	4.23648	2.67218
ENSG00000081154	PCNP	60.4353	46.8847	49.9013	46.5847	33.0464	42.828	52.5094	42.91
ENSG00000081177	EXD2	4.51307	4.39814	1.73001	2.06522	2.02206	0.0529245	0.0538352	0.0291764
ENSG00000081181	ARG2	4.32745	10.0752	0.846505	1.58212	0.814305	0.102426	0.20141	6.2592e-23
ENSG00000081189	MEF2C	14.6637	6.27702	29.3876	17.0539	11.665	0.783273	0.0217842	0.0130063
ENSG00000081237	PTPRC	18.5498	10.1461	557.886	397.077	298.342	0.229379	0.921055	1.35091
ENSG00000081307	UBA5	21.211	14.3611	9.73045	13.2603	7.30808	0.269125	0.786831	0.520166
ENSG00000081320	STK17B	18.4188	18.6438	201.273	202.904	133.534	79.1279	87.062	52.4338
ENSG00000081377	CDC14B	1.90787	1.69322	2.29166	1.09196	1.43543	2.27437	0.990384	0.947809
ENSG00000081386	ZNF510	5.97695	5.33743	4.86115	6.68876	3.87541	1.23767	0.560246	1.13749
ENSG00000081665	ZNF506	2.66054	5.08848	18.5027	25.3875	15.217	0.96635	2.30084	1.02569
ENSG00000081692	JMJD4	5.41314	3.99847	3.6008	3.35008	3.47734	0	0	0
ENSG00000081721	DUSP12	11.8816	11.594	10.87	13.0999	7.28161	1.94799	1.26453	1.76002
ENSG00000081760	AACS	13.3897	12.5932	1.2994	2.2362	2.47057	0.361436	0.0112132	0
ENSG00000081791	KIAA0141	10.1495	8.00932	16.0346	16.8154	22.0814	0.0779498	0.244117	0.154696
ENSG00000081870	HSPB11	30.7809	25.1139	14.1227	13.1937	6.88195	9.59463	12.9048	8.69135
ENSG00000081913	PHLPP1	6.45288	4.83051	2.51651	2.41422	2.85512	3.73926	2.53615	3.38292
ENSG00000081923	ATP8B1	0.160405	0.34209	0.246208	0.21184	0.570204	0.00847726	0.0128611	0.0142649
ENSG00000081985	IL12RB2	1.27865	1.66054	1.10959	1.44605	1.5111	0.534	0.886592	0.0339912
ENSG00000082014	SMARCD3	1.89105	4.75414	11.6868	7.43989	8.6464	0.0292035	0	0.0482732
ENSG00000082068	WDR70	28.7627	20.1154	19.9325	22.9428	13.5964	2.17308	1.76761	0.961928
ENSG00000082074	FYB	2.37293	0.96781	37.1344	32.9496	58.7664	1.55805	1.56771	1.61636
ENSG00000082146	STRADB	38.6673	42.4264	5.86449	5.58698	4.19411	1660.52	1975.15	1548.66
ENSG00000082153	BZW1	95.412	53.0665	98.8252	103.339	67.0849	1.96132	2.33586	1.52963
ENSG00000082196	C1QTNF3	1.1564	1.28219	1.58846	2.16219	1.28971	0.314549	0	0.0429387
ENSG00000082212	ME2	29.1834	14.2137	22.8732	19.9482	15.0142	3.02267	3.90268	3.12972
ENSG00000082213	C5orf22	14.4994	11.016	6.5596	7.21657	3.74805	11.1054	8.97131	13.0291
ENSG00000082258	CCNT2	19.36	17.5496	26.7186	26.2457	17.9415	18.4268	14.8479	16.5806
ENSG00000082269	FAM135A	3.32322	2.62058	5.88424	5.09379	3.1551	1.65566	2.08389	1.69016
ENSG00000082293	COL19A1	0	0.00490183	2.21542	1.93592	1.28015	0	0	0
ENSG00000082397	EPB41L3	0.32488	0.48332	18.4418	15.5749	16.4217	0	0	0
ENSG00000082438	COBLL1	7.07872	12.8171	4.15021	5.42195	2.86063	19.5784	22.5924	20.6899
ENSG00000082458	DLG3	0.571857	0.747293	2.75575	1.79435	2.0455	0	0	0
ENSG00000082512	TRAF5	1.10935	1.18311	14.3861	14.2284	10.0711	0	0.0216519	0
ENSG00000082515	MRPL22	31.4712	22.9163	8.99696	7.42036	4.69873	35.9263	37.8209	25.881
ENSG00000082516	GEMIN5	17.2592	7.66433	3.11815	3.0418	2.40239	0.507014	0.290827	0.591465
ENSG00000082641	NFE2L1	16.9541	17.3003	12.257	9.87263	6.71631	0.78955	0.191126	0.267785
ENSG00000082701	GSK3B	14.6179	13.5859	9.19527	8.66603	14.5053	97.9481	87.0249	73.483
ENSG00000082781	ITGB5	1.83992	1.21773	3.19698	0.487569	0.524091	0.791774	0.550331	0.202131
ENSG00000082805	ERC1	8.85763	8.32298	8.88657	12.199	13.7603	4.49614	3.36184	5.24357
ENSG00000082898	XPO1	134.887	93.5665	55.4472	51.0005	34.0384	2710.62	2606.59	2335.34
ENSG00000082996	RNF13	12.7425	9.60231	72.0929	54.9217	32.51	555.919	543.312	429.509
ENSG00000083093	PALB2	9.89721	7.10596	2.54208	2.62885	1.79742	2.4888	2.50818	1.91489
ENSG00000083097	DOPEY1	4.9469	4.83652	17.6352	16.5582	9.68645	18.0347	16.3218	13.0511
ENSG00000083099	LYRM2	15.5223	9.94392	9.76829	10.662	5.24281	2.34414	2.10483	1.26049
ENSG00000083123	BCKDHB	10.9061	7.46677	5.32975	6.53668	4.16438	2.10314	0.732499	0.735907
ENSG00000083168	KAT6A	20.4546	18.8415	34.8922	43.0052	41.6411	13.5648	14.3264	9.30635
ENSG00000083223	ZCCHC6	13.912	13.821	31.1615	24.6059	18.6846	58.4214	46.9524	46.6415
ENSG00000083290	ULK2	3.21475	3.39638	6.36247	5.86491	4.04125	19.4535	14.3431	10.48
ENSG00000083312	TNPO1	54.0026	31.5662	41.9413	50.2857	26.8512	193.663	185.257	159.881
ENSG00000083444	PLOD1	14.5948	10.2641	11.5845	7.91499	8.20294	0.981847	0.724298	1.23446
ENSG00000083454	P2RX5	2.54001	3.14161	10.3903	5.26614	9.16647	0	0	0.113619
ENSG00000083457	ITGAE	10.1535	6.38088	9.18077	9.5999	4.93721	0.086039	0.130016	0.283691
ENSG00000083520	DIS3	21.1429	13.0549	17.0758	18.2166	9.51888	2.28072	2.15286	2.30026
ENSG00000083535	PIBF1	17.1828	18.2367	13.6565	13.9059	8.11805	17.5051	15.8607	12.6164
ENSG00000083544	TDRD3	7.46736	6.05986	9.9002	10.9738	7.20455	84.086	79.7545	58.5244
ENSG00000083635	NUFIP1	3.10076	1.42376	0.927456	0.985597	0.869711	2.2688	2.12139	2.11109
ENSG00000083642	PDS5B	36.757	27.6334	16.8374	17.9816	12.2397	8.92619	9.71574	6.80242
ENSG00000083720	OXCT1	37.3788	29.4724	8.16895	8.77177	6.1224	14.7528	12.3837	6.41917
ENSG00000083750	RRAGB	3.81296	3.98646	6.62236	6.18489	4.76081	10.4986	9.10569	6.03183
ENSG00000083799	CYLD	6.95731	6.19185	118.372	102.306	66.8159	3.15188	2.87943	2.80065
ENSG00000083807	SLC27A5	11.7147	8.94133	1.46077	3.19701	2.65699	0.0253265	0	0
ENSG00000083812	ZNF324	2.19744	2.33978	1.59305	2.62491	3.47185	0.0130123	0	0
ENSG00000083814	ZNF671	5.22475	5.8935	5.13274	6.50229	4.05237	0.0527156	0.293221	0.0341928
ENSG00000083817	ZNF416	2.24372	2.75775	1.44546	1.68892	1.10238	0.0195785	0.0298651	0
ENSG00000083828	ZNF586	8.16727	9.48696	14.7503	13.7117	9.95644	23.5053	16.3997	15.289
ENSG00000083838	ZNF446	1.77122	2.4077	1.23097	2.05592	4.69719	3.7239e-05	1.14678e-08	0
ENSG00000083842	ZNF8	7.51937	7.81933	1.83025	3.1125	2.61452	1.57656	1.81154	1.05785
ENSG00000083844	ZNF264	6.27864	8.64065	11.7913	13.0693	9.49853	0.22056	0.149584	0.322703
ENSG00000083845	RPS5	514.192	586.369	575.158	608.257	407.767	150.169	61.1757	52.9385
ENSG00000083857	FAT1	0.30875	0.802099	0.0336218	0.00350592	0.00338837	8.24836	3.0359	1.32734
ENSG00000083896	YTHDC1	28.0927	20.6269	80.1428	85.5122	65.7977	3.34516	3.42312	3.24888
ENSG00000083937	CHMP2B	12.4985	8.21267	15.9341	12.9972	9.60138	2.37867	2.3443	2.18242
ENSG00000084070	SMAP2	28.3634	21.6344	52.1048	58.4086	102.119	2.09871	2.39756	1.88828
ENSG00000084072	PPIE	23.0766	18.1083	15.9888	15.6443	11.7458	0.0667106	0.264137	0.0990475
ENSG00000084073	ZMPSTE24	18.4691	10.0928	10.0054	8.90572	5.59893	3.75281	4.03294	3.18577
ENSG00000084090	STARD7	57.4768	38.2269	30.5283	25.9818	20.6819	0.462263	0.658813	0.640367
ENSG00000084092	NOA1	6.27259	5.1225	4.92911	4.51655	4.01259	1.17538	1.15185	0.576085
ENSG00000084093	REST	18.107	16.395	13.5736	14.1888	12.5127	2.55904	2.2603	2.79476
ENSG00000084110	HAL	0.822233	0.800628	4.03246	2.51429	3.10732	0.0814457	0	0
ENSG00000084112	SSH1	2.18746	2.04395	2.66301	3.18209	6.1706	0.114044	0.308819	0.162161
ENSG00000084207	GSTP1	38.2865	30.7524	100.895	84.4495	76.1308	1.27525	0	0.161166
ENSG00000084234	APLP2	55.8406	73.6875	76.9042	65.1555	90.7578	46.7063	41.765	34.497
ENSG00000084444	KIAA1467	7.28462	8.60911	1.18888	1.21775	1.03411	0.4391	1.40497	0.768961
ENSG00000084463	WBP11	17.5227	14.6697	6.87216	7.1358	16.2607	2.28151	1.8182	2.25559
ENSG00000084623	EIF3I	91.7236	59.426	49.0234	43.2968	33.846	5.16969	4.30819	3.46513
ENSG00000084652	TXLNA	9.8295	7.43247	4.44074	4.52991	6.27539	0.202079	0.216067	0.0835827
ENSG00000084676	NCOA1	18.7109	16.8191	20.7904	22.4586	19.8308	80.6782	93.2649	64.9871
ENSG00000084693	AGBL5	7.11434	7.14156	2.11974	2.18953	3.8639	2.98385	4.70926	3.31206
ENSG00000084731	KIF3C	0.604572	0.750978	0.476121	0.31206	0.950014	0.0247873	0	0
ENSG00000084733	RAB10	66.4736	48.6844	37.9392	30.2894	18.8568	104.255	100.551	92.4052
ENSG00000084754	HADHA	65.2154	64.784	46.3188	37.4524	32.2848	17.322	15.5074	14.6048
ENSG00000084764	MAPRE3	0.326129	0.333037	0.546423	0.577609	0.734905	0	0	0
ENSG00000084774	CAD	15.2439	16.2803	2.19433	2.49906	6.58385	0.156019	0.286321	0.324787
ENSG00000085063	CD59	77.8172	61.1057	14.1042	10.9915	8.03523	18.0358	21.6213	16.364
ENSG00000085117	CD82	57.12	47.6182	13.4043	10.6165	14.4619	8.53844	3.81179	5.6588
ENSG00000085185	BCORL1	0.424993	0.966995	0.210383	0.137243	0.821816	0	0.0396636	0
ENSG00000085224	ATRX	23.331	20.6033	26.5909	25.9841	18.6367	18.2315	18.5845	12.4866
ENSG00000085231	TAF9	128.41	86.7379	34.9356	28.6716	18.7188	28.2245	14.431	15.8211
ENSG00000085265	FCN1	0.224374	0.0846986	425.785	425.707	331.534	0.0818126	0	0.0675801
ENSG00000085274	MYNN	12.1721	8.35262	10.066	10.4641	6.46553	4.43626	4.96935	3.60299
ENSG00000085276	MECOM	0.805103	0.489909	0.205061	0.277961	0.113371	0	0	0
ENSG00000085365	SCAMP1	9.17808	6.05095	15.8222	12.927	7.65729	3.63097	4.04882	3.80217
ENSG00000085377	PREP	11.2161	7.02909	3.84105	4.57302	8.22759	0.017164	0	0.0934888
ENSG00000085382	HACE1	7.08737	6.79161	5.53727	5.41437	3.45979	6.03182	5.36347	3.58981
ENSG00000085415	SEH1L	38.6748	22.2583	6.15975	8.58156	7.55918	2.1731	1.67607	2.06094
ENSG00000085433	WDR47	2.95499	1.95098	7.50034	7.14198	6.39523	2.29707	2.65592	2.09952
ENSG00000085449	WDFY1	17.4476	17.0312	26.5889	22.8706	15.7734	1.23081	1.23319	1.01569
ENSG00000085465	OVGP1	0.0881832	0.0625242	1.13776	1.12366	2.13248	0	0	0
ENSG00000085491	SLC25A24	1.20011	0.611745	12.6817	8.89187	6.29485	0.0597588	0.0227975	0.0988494
ENSG00000085511	MAP3K4	18.0044	17.6364	17.4135	15.1328	11.581	28.4325	34.1977	18.1789
ENSG00000085514	PILRA	0.282571	0.228002	5.88498	3.25058	12.7083	0	0	0
ENSG00000085563	ABCB1	0.508618	0.506727	3.60059	5.71203	3.73721	0	0	0
ENSG00000085644	ZNF213	1.02261	1.39688	0.553779	0.545077	1.43127	0.5201	0.811221	0.522656
ENSG00000085662	AKR1B1	11.3526	8.81044	18.7444	18.0554	16.6659	0	0.177596	0
ENSG00000085719	CPNE3	18.2247	14.1953	25.8282	24.0027	17.6051	2.29665	2.94179	2.03605
ENSG00000085721	RRN3	14.4096	10.2279	13.7675	14.4989	8.99696	0.772029	0.658417	0.883144
ENSG00000085733	CTTN	23.6504	27.329	2.64108	0.737936	0.75651	2.3788	1.90458	1.37525
ENSG00000085760	MTIF2	20.6649	13.9688	12.5109	10.5449	6.01647	3.57237	3.82689	2.93851
ENSG00000085788	DDHD2	40.466	48.7615	31.2313	29.5317	16.7753	36.8251	17.6124	11.9227
ENSG00000085831	TTC39A	0.461056	0.530654	0.197146	0.289581	0.623251	3.79559	2.65905	2.48259
ENSG00000085832	EPS15	69.9106	47.7996	37.2794	27.9677	26.33	241.3	230.215	166.626
ENSG00000085840	ORC1	23.0603	24.0041	0.409783	0.402392	0.371872	0.631062	0.468311	0.507556
ENSG00000085871	MGST2	26.2095	12.9752	6.7259	6.50465	5.35012	9.69925	12.2365	6.41318
ENSG00000085872	CHERP	2.28984	2.96297	1.2066	1.40175	4.42929	0.233647	0.0738936	3.75877e-116
ENSG00000085978	ATG16L1	11.9698	9.68767	16.989	19.1427	19.0014	7.21933	6.68549	7.65745
ENSG00000085982	USP40	4.20039	2.66822	4.73667	5.89216	4.4341	0.139816	0.161172	0.109142
ENSG00000085998	POMGNT1	6.55484	3.68594	4.33308	6.25673	6.10317	0	0	0
ENSG00000085999	RAD54L	7.93702	11.8326	0.425924	0.330983	0.645766	0.272051	0.14132	0.721702
ENSG00000086015	MAST2	9.04984	9.55764	2.6311	2.05929	3.18678	2.61238	2.32336	2.63981
ENSG00000086061	DNAJA1	105.14	52.5496	99.378	67.554	42.8215	19.1156	21.3759	15.2046
ENSG00000086062	B4GALT1	3.62335	3.93103	8.03777	7.93905	26.5387	0.791579	0.751958	0.831241
ENSG00000086065	CHMP5	20.1513	17.5163	18.7309	15.045	10.0167	40.1525	39.495	26.268
ENSG00000086102	NFX1	11.6706	12.512	7.53782	7.9244	11.5772	6.85042	5.55584	4.26235
ENSG00000086189	DIMT1	17.9485	10.9581	13.6705	12.9827	7.8649	2.32951	3.30315	5.16805
ENSG00000086200	IPO11	37.0236	25.8043	6.43652	5.60407	4.98155	20.9901	25.1062	19.0347
ENSG00000086232	EIF2AK1	68.6269	122.793	12.147	13.7387	20.9568	504.997	541.673	416.949
ENSG00000086288	NME8	0.162054	0	5.57899	3.68253	1.75824	0	0.0827416	0
ENSG00000086289	EPDR1	30.395	26.8249	0.87311	0.195954	0.220486	20.3423	8.88732	11.8584
ENSG00000086300	SNX10	3.03859	2.13784	34.2461	23.2396	13.0602	0.0577937	0.0614727	0.501519
ENSG00000086475	SEPHS1	23.0542	17.2771	8.91961	11.5343	8.08606	0.654006	1.26621	0.48639
ENSG00000086504	MRPL28	35.5354	28.9806	12.3686	11.8897	9.52305	0.583204	1.01224	0.563377
ENSG00000086506	HBQ1	4.27484	8.75478	0.0725438	0	0.0655766	56.9402	75.2539	50.6195
ENSG00000086544	ITPKC	1.41319	1.57462	2.1388	1.90936	1.74334	0.821407	0.92855	0.169081
ENSG00000086548	CEACAM6	0.550397	0.0187713	0.488608	0.151555	0.0682465	0	0	0
ENSG00000086589	RBM22	9.57343	8.02172	14.3092	11.7761	17.1375	2.80713	3.53686	2.15857
ENSG00000086598	TMED2	56.8112	25.2528	43.6961	41.2345	24.4128	176.371	190.036	135.473
ENSG00000086619	ERO1LB	0.920005	0.765631	7.93032	7.64715	5.73544	0.0968007	0.0689431	0.373005
ENSG00000086666	ZFAND6	40.0267	36.3944	60.7226	57.9302	31.038	1284.4	1367.15	928.238
ENSG00000086712	TXLNG	9.24086	5.54255	4.47343	7.91537	5.50578	2.17858	3.10538	2.14411
ENSG00000086730	LAT2	4.56108	2.62623	33.9699	29.4826	23.6681	0	0	0.050133
ENSG00000086758	HUWE1	42.0554	39.7806	17.6292	22.5274	35.9678	23.3503	16.4922	13.547
ENSG00000086827	ZW10	16.3307	9.90397	3.56931	3.24542	1.90694	8.14054	7.02978	5.62264
ENSG00000086848	ALG9	14.3855	13.3281	6.81697	8.12961	5.90103	9.52595	11.2804	5.74768
ENSG00000087008	ACOX3	3.02506	3.34334	2.76498	2.18924	4.37446	0.0348908	0	0
ENSG00000087053	MTMR2	16.4689	11.4315	5.37251	4.35198	3.24683	0.960324	0.911518	1.03407
ENSG00000087074	PPP1R15A	14.0406	17.561	76.2297	49.8487	87.6519	0.988377	0.662534	0.913682
ENSG00000087077	TRIP6	11.0627	10.8577	1.23383	1.27328	1.18053	0	0.0446192	0
ENSG00000087085	ACHE	3.28085	8.91867	0.0265952	0.0592911	0.0731842	0.816917	1.39638	1.04021
ENSG00000087086	FTL	646.27	549.217	1512.26	1064.81	976.783	11725.4	9789.87	9910.15
ENSG00000087087	SRRT	15.1083	19.234	7.8983	9.29881	21.7599	0.794734	0.904333	0.619673
ENSG00000087088	BAX	20.9926	30.1624	22.3836	21.286	28.0851	1.06036	0.695731	0.941795
ENSG00000087095	NLK	11.6282	12.6754	5.15837	4.40307	4.57926	22.5781	17.6567	16.2355
ENSG00000087111	PIGS	12.0411	12.2359	8.31208	6.95013	11.1676	2.12736	1.42272	2.42942
ENSG00000087152	ATXN7L3	13.2382	10.958	16.8361	14.7602	17.778	1.15562	0.457115	0.623372
ENSG00000087157	PGS1	8.91329	10.3757	13.4543	14.7561	18.0131	0.201918	0.649226	0.532936
ENSG00000087191	PSMC5	45.5147	35.1595	25.0668	21.1228	22.4315	0.486737	0.359811	0.163838
ENSG00000087206	UIMC1	16.6086	16.811	14.4894	15.5091	16.3697	280.137	381.207	211.679
ENSG00000087245	MMP2	0.665718	0.328693	0.133865	0.0441559	0.0607524	0	0	0
ENSG00000087253	LPCAT2	8.28244	2.11652	14.614	8.98777	6.24934	0.15574	0	0
ENSG00000087258	GNAO1	0.00815164	0.0326345	0.364753	0.0855112	0.876156	0.165809	0.594343	0
ENSG00000087263	OGFOD1	19.8148	17.4482	4.94804	4.19051	5.83728	31.7516	29.7805	18.8543
ENSG00000087266	SH3BP2	1.66728	1.38945	13.9762	10.9246	30.6313	0.00527432	0	0
ENSG00000087269	NOP14	24.2227	14.0494	8.96158	9.44663	9.13255	5.91931	6.27964	5.34264
ENSG00000087274	ADD1	44.2653	67.2291	16.1194	20.1405	45.8718	66.0696	61.9646	47.7842
ENSG00000087299	L2HGDH	8.86367	5.29569	1.02731	1.0641	1.06109	2.15101	2.53454	2.35388
ENSG00000087301	TXNDC16	12.4619	15.642	5.73889	5.51786	3.45617	183.058	162.294	103.399
ENSG00000087302	C14orf166	103.017	59.9252	57.5086	47.4799	30.1045	4.88081	4.99761	4.53395
ENSG00000087303	NID2	3.06741	2.38281	2.42287	2.78035	1.74911	0.0544987	0	0
ENSG00000087338	GMCL1	14.9297	12.4279	6.90851	7.59472	5.03351	7.82684	8.09345	6.45291
ENSG00000087365	SF3B2	39.3095	38.3081	16.7041	19.2078	52.1596	0.785611	0.629544	0.675337
ENSG00000087448	KLHL42	8.14138	7.10168	4.48434	4.69815	3.51426	0.0654124	0.0999549	0.0601367
ENSG00000087460	GNAS	138.109	153.465	122.997	88.6935	172.092	601.979	651.046	607.334
ENSG00000087470	DNM1L	55.2667	40.1721	31.1674	30.6632	20.6199	18.7927	19.3925	13.2982
ENSG00000087502	ERGIC2	39.6969	23.9219	25.1089	28.4386	12.6965	41.6918	38.6334	35.1382
ENSG00000087586	AURKA	51.6263	53.8397	0.732269	1.33355	0.821399	291.241	303.388	224.385
ENSG00000087589	CASS4	1.38041	1.38563	1.8257	2.89987	3.65553	0.019123	0	0
ENSG00000087842	PIR	19.5029	15.5097	0.0599521	0.0592938	0	0.721934	0.581373	0.472936
ENSG00000087884	AAMDC	7.37411	8.81428	2.33241	2.44793	3.33117	0.436403	0.778819	1.02374
ENSG00000087903	RFX2	1.39067	3.67895	1.68423	1.50048	2.23848	3.95902	4.91847	2.26268
ENSG00000087995	METTL2A	13.3499	10.6645	1.87977	2.29295	1.52001	0.230993	0.152596	0.194473
ENSG00000088035	ALG6	13.74	8.85376	10.1905	9.20761	5.52675	27.844	19.8855	13.4308
ENSG00000088038	CNOT3	1.10782	1.8469	1.0047	1.25122	4.29677	3.59536	2.5184	1.82792
ENSG00000088053	GP6	0.859105	0.410364	0.949289	0.683979	3.61953	0	0	0
ENSG00000088179	PTPN4	17.7796	18.8765	41.6869	44.3345	26.368	493.376	445.137	358.07
ENSG00000088205	DDX18	65.342	30.0648	39.1452	37.2145	33.9656	0.545996	0.697185	0.572271
ENSG00000088247	KHSRP	61.2701	53.9694	8.7292	10.1785	27.1079	0.586396	1.17977	0.364692
ENSG00000088256	GNA11	5.06381	5.79485	1.63723	0.558371	1.47243	0.0475044	0	0
ENSG00000088280	ASAP3	0	0.0614564	0.291958	0.322959	0.211243	0.516917	0.224442	0.332779
ENSG00000088298	EDEM2	9.35446	6.28154	12.6498	10.2359	8.88124	0.435427	0.101981	0.400257
ENSG00000088305	DNMT3B	4.79517	3.22739	0.102451	0.183786	0.170773	0.0217671	0	0
ENSG00000088325	TPX2	75.7104	68.204	0.70282	0.468994	0.319159	12.8139	12.2451	9.40058
ENSG00000088356	PDRG1	7.47248	5.46911	3.70707	3.92248	2.90865	0.0754322	0	0.0623192
ENSG00000088387	DOCK9	16.6723	17.882	18.245	17.9976	14.9867	1.83472	1.73785	0.746445
ENSG00000088448	ANKRD10	48.6176	52.8382	65.9748	60.4061	46.614	0.915335	0.347931	0.707422
ENSG00000088451	TGDS	9.10232	5.54675	4.34655	4.12542	2.34741	1.53563	1.31035	1.0904
ENSG00000088543	C3orf18	0.663875	0.698817	2.0201	2.12089	1.93447	0	0	0
ENSG00000088682	COQ9	21.8558	19.3554	9.23218	7.18253	4.9612	0.258319	0.504678	0.103096
ENSG00000088726	TMEM40	0.443827	0.173543	1.20271	0.284977	0.384495	0	0	0
ENSG00000088727	KIF9	4.58836	2.4733	1.15796	1.5876	1.47256	0.545797	0.944026	0.472629
ENSG00000088766	CRLS1	50.5968	40.0397	8.73855	9.36894	4.81269	154.185	122.273	90.8752
ENSG00000088808	PPP1R13B	0.0476345	0.0770003	1.35789	2.21884	4.00012	0	0.0176666	0
ENSG00000088812	ATRN	13.0778	11.1124	6.93476	5.86345	5.16211	0.478709	0.288785	0.250438
ENSG00000088826	SMOX	0.730667	3.93183	1.14419	0.605136	1.32295	18.9769	7.50928	21.2211
ENSG00000088827	SIGLEC1	0	0	0.444781	0.3553	1.16389	0.011371	0.0173659	0
ENSG00000088832	FKBP1A	26.9597	19.767	16.4831	13.6095	30.1489	1.87691	3.48291	2.77883
ENSG00000088833	NSFL1C	17.0902	13.8563	10.9076	13.5996	13.6188	9.11674	8.43233	5.25138
ENSG00000088854	C20orf194	1.70052	2.41351	1.97586	1.34691	2.69425	0.0817071	0.179217	0.0391489
ENSG00000088876	ZNF343	5.59215	3.80998	1.32422	2.02804	1.16886	0.117753	0.825888	0.0878068
ENSG00000088881	EBF4	0.0516654	0.184551	0.450056	0.55923	0.383868	0	0	0
ENSG00000088882	CPXM1	1.44597	0.78006	0.098868	0.103544	0.188678	0	0	0
ENSG00000088888	MAVS	4.27835	6.14957	2.87182	2.23261	3.84404	1.80017	1.82926	0.605567
ENSG00000088899	LZTS3	0.0196105	0.0233847	0.665318	0.718264	1.53509	0	0	0
ENSG00000088930	XRN2	27.1241	15.51	31.5677	27.6984	22.0298	9.1153	10.9021	6.6077
ENSG00000088970	PLK1S1	4.11322	5.37996	8.42383	6.62719	5.73103	11.7192	7.00008	6.30154
ENSG00000088986	DYNLL1	119.056	82.3351	36.3633	30.9069	20.4121	10.2726	9.64606	4.3111
ENSG00000088992	TESC	30.8587	46.7532	8.50658	7.11225	6.35879	489.61	391.276	403.608
ENSG00000089006	SNX5	105.47	68.5007	38.8377	30.7678	24.6505	78.6522	68.2949	45.1929
ENSG00000089009	RPL6	526.633	426.14	556.286	579.635	361.976	129.558	90.1851	67.6786
ENSG00000089012	SIRPG	0	0	1.00875	1.56292	3.50334	0	0	0
ENSG00000089022	MAPKAPK5	21.0494	15.2972	14.7752	17.2528	15.7671	6.50197	6.39542	4.38923
ENSG00000089041	P2RX7	0.170311	0.538994	9.67433	7.33924	7.00291	0	0	0
ENSG00000089048	ESF1	15.708	7.14551	6.15678	5.533	2.796	3.67526	4.43109	3.1418
ENSG00000089050	RBBP9	2.20547	0.702555	4.34583	4.51628	2.40235	0.012783	0	0
ENSG00000089053	ANAPC5	97.4933	62.2901	49.866	44.4931	32.1546	1.28471	1.21249	0.740684
ENSG00000089057	SLC23A2	3.8156	3.14614	4.08664	5.00855	6.36569	0.0350138	0.021401	0.367065
ENSG00000089060	SLC8B1	3.86324	2.15418	9.35811	10.9147	18.0113	0.174377	0	0
ENSG00000089063	TMEM230	28.9728	24.5527	30.9897	29.92	16.8652	10.2506	15.0058	11.3518
ENSG00000089091	DZANK1	0.528804	0.38571	0.349834	0.57972	0.494469	0.0548517	0.0679342	0.0260434
ENSG00000089094	KDM2B	6.20235	5.92788	9.0334	8.74433	13.9801	0.0156748	0.387685	0.20882
ENSG00000089123	TASP1	5.29708	5.49015	5.46192	5.59764	4.07398	25.6321	26.1897	16.7557
ENSG00000089127	OAS1	0.034406	0.030183	26.9607	16.7503	13.1042	0.0255426	0	0.102033
ENSG00000089154	GCN1L1	26.9779	24.8967	12.1121	15.6333	23.8439	0.313444	0.193958	0.706396
ENSG00000089157	RPLP0	868.225	960.025	538.933	530.04	399.6	36.6817	21.6231	15.9897
ENSG00000089159	PXN	0.691453	0.847899	4.62459	6.09108	30.0236	0	0	0
ENSG00000089163	SIRT4	0.766062	0.631833	0.292745	0.62003	0.325101	0	0	0
ENSG00000089169	RPH3A	0	0.0108907	0.27186	0.0632841	1.08749	0	0	0
ENSG00000089177	KIF16B	5.03221	2.50489	2.97521	3.65055	2.39989	3.43073	3.78225	1.98727
ENSG00000089195	TRMT6	10.8285	4.23585	7.01708	7.29589	5.11674	0.235398	0.902174	0.241937
ENSG00000089220	PEBP1	67.6819	39.8521	32.2857	32.8883	22.8933	0.2422	0.322783	0.140532
ENSG00000089234	BRAP	12.7814	9.4864	8.60919	8.24455	6.0829	84.2382	81.6922	61.8609
ENSG00000089248	ERP29	14.5028	13.8959	13.9646	18.733	24.4005	0.0907553	0.29911	0.335754
ENSG00000089280	FUS	78.0989	53.5562	44.6665	48.2049	76.9384	1.51292	1.35472	1.35419
ENSG00000089289	IGBP1	18.4704	18.1421	34.5114	29.1799	20.7895	7.90538	4.75001	5.10412
ENSG00000089327	FXYD5	3.94827	3.37763	22.4647	21.1644	58.0855	0.156098	0	0
ENSG00000089335	ZNF302	7.60255	8.35055	10.2968	8.50915	5.61181	0.19344	0.32397	0.255907
ENSG00000089351	GRAMD1A	2.68057	3.45506	12.4655	10.2719	22.2126	0.527152	0.251472	0
ENSG00000089356	FXYD3	0.986782	1.01495	0.0473493	0.0625109	0	0.119555	0	0.193956
ENSG00000089486	CDIP1	1.4598	2.38206	1.44162	2.25734	5.66372	0	0	0
ENSG00000089505	CMTM1	0.908034	1.33956	0.673983	0.113765	1.10249	0	0	0
ENSG00000089597	GANAB	36.8969	32.2501	18.936	21.9534	30.7278	0.451874	0.308641	0.488238
ENSG00000089639	GMIP	0.607419	0.580396	7.70548	8.32687	21.0332	0	0	0
ENSG00000089682	RBM41	16.3856	14.0461	6.38912	6.69623	5.25682	37.9045	45.31	29.5989
ENSG00000089685	BIRC5	36.886	41.1326	0.30502	0.245988	0.123927	2.1793	2.01867	1.30102
ENSG00000089692	LAG3	0	0	0.416013	0.246719	1.32684	0.421146	0.38195	0.416589
ENSG00000089693	MLF2	14.2812	14.3003	12.6194	12.8699	21.5269	1.46213	1.04754	1.20161
ENSG00000089723	OTUB2	0.453406	0.418224	0.858263	1.1428	1.18516	0	0	0
ENSG00000089737	DDX24	56.6375	30.6288	58.3295	61.1554	51.8892	1.18728	0.50557	0.211844
ENSG00000089775	ZBTB25	5.90641	5.24577	15.8761	18.3308	16.3817	0.187815	0.0737811	0.180383
ENSG00000089818	NECAP1	11.7423	10.7717	28.7176	30.8915	23.6999	1.17221	1.14379	1.31364
ENSG00000089820	ARHGAP4	5.12107	3.79337	49.87	49.2117	56.3694	0.2624	0.158785	0.149894
ENSG00000089876	DHX32	17.3509	14.1787	3.75708	2.82613	2.22155	0.839664	0.919142	1.38929
ENSG00000089902	RCOR1	11.9342	11.502	3.78135	4.05466	9.79892	3.68067	3.60665	2.86099
ENSG00000089916	GPATCH2L	17.5882	17.0283	30.3112	25.435	26.6015	12.472	7.88277	7.67744
ENSG00000090006	LTBP4	1.57334	4.25818	3.66541	3.40229	7.13642	0	0	0
ENSG00000090013	BLVRB	289.017	534.004	28.2053	21.1524	19.8916	1243.57	978.788	828.749
ENSG00000090020	SLC9A1	0.659767	0.479769	0.540015	0.545929	2.79494	0.277897	0.105919	0.191453
ENSG00000090054	SPTLC1	29.3685	25.1778	19.2178	17.2703	13.5008	5.05903	8.16309	4.41561
ENSG00000090060	PAPOLA	94.8024	76.5981	70.6627	70.4354	46.4498	280.854	279.318	207.488
ENSG00000090061	CCNK	22.3441	20.6696	17.7588	20.9191	31.1365	5.2679	9.09875	4.42291
ENSG00000090097	PCBP4	0.240617	0.399637	2.54658	2.23626	2.37004	0	0	0.0474351
ENSG00000090104	RGS1	0.435962	0.0944279	353.281	218.749	175.98	0.256339	0.107938	0.122708
ENSG00000090238	YPEL3	1.16942	5.23104	11.3566	8.75041	19.5614	494.631	520.149	389.226
ENSG00000090263	MRPS33	33.7709	20.3631	15.2969	18.7943	8.84134	0.378159	0	0.155774
ENSG00000090266	NDUFB2	64.5999	36.653	50.5715	50.6281	33.4658	2.49425	1.07611	1.38861
ENSG00000090273	NUDC	47.3111	28.1505	14.6612	14.474	11.6304	10.1993	9.11571	7.00306
ENSG00000090316	MAEA	17.944	18.7146	12.2252	14.7289	16.5327	0.425655	0.278773	0.292796
ENSG00000090339	ICAM1	0.182538	0.37295	44.8147	28.0978	48.0317	0	0	0.0252501
ENSG00000090372	STRN4	9.63567	14.5069	7.06631	5.82074	20.4672	0.438434	1.44702	0.818274
ENSG00000090376	IRAK3	4.55138	2.79793	20.9203	14.256	15.0236	3.3148	5.71879	2.73702
ENSG00000090382	LYZ	9.60353	5.51231	3775.21	1268.72	1393.68	0.603916	1.23102	1.00768
ENSG00000090432	MUL1	5.00044	3.65559	5.37892	7.23994	5.55939	0.226965	0.125877	0
ENSG00000090447	TFAP4	3.19636	2.55615	1.2969	1.87209	1.14391	0.0319727	0.183902	0.201287
ENSG00000090470	PDCD7	8.9029	8.11477	5.73437	6.93738	6.6216	0.0525085	0.0267068	0.0289485
ENSG00000090487	SPG21	24.5857	17.1877	33.3679	23.9583	21.8202	12.7102	10.4796	13.4144
ENSG00000090520	DNAJB11	34.0118	16.96	22.9584	29.2223	15.1336	0.91835	1.47875	0.452953
ENSG00000090530	LEPREL1	0	0	0.0776633	0.188148	0.649083	0	0	0
ENSG00000090554	FLT3LG	0.863201	0.95871	6.92017	8.4613	21.8249	0	0	0
ENSG00000090565	RAB11FIP3	3.92726	5.08394	3.18079	3.09537	3.98461	0.0865121	0	0
ENSG00000090581	GNPTG	14.0629	13.5184	22.2351	19.1954	17.9447	0.540063	0.567844	0.357728
ENSG00000090612	ZNF268	9.9993	7.43051	8.84475	7.87153	5.82007	5.85633	1.48008	5.37725
ENSG00000090615	GOLGA3	11.7603	11.4251	9.58502	11.536	13.3289	3.27088	2.77893	8.23874
ENSG00000090621	PABPC4	88.4751	55.8482	57.372	49.8387	75.5296	3.6133	2.11268	2.11032
ENSG00000090661	CERS4	0.646027	0.186692	4.8958	6.17936	5.81835	0	0	0
ENSG00000090674	MCOLN1	1.37259	2.36477	2.68619	3.02582	5.45044	25.223	29.3425	16.5756
ENSG00000090686	USP48	73.2918	72.4743	22.4233	23.0902	22.1096	274.026	241.306	207.026
ENSG00000090776	EFNB1	0.379134	0.725604	1.0322	0.772819	0.824532	0	0	0.049522
ENSG00000090857	PDPR	5.12987	5.45947	2.83246	3.27394	9.96453	0.0916183	0.102953	0.181017
ENSG00000090861	AARS	59.113	77.7551	6.55766	7.01228	6.6741	49.9714	34.6822	31.7637
ENSG00000090863	GLG1	21.3303	21.6581	46.4132	49.2923	51.6548	14.9584	14.3725	11.7634
ENSG00000090889	KIF4A	14.162	17.4053	0.209587	0.122788	0.0736826	12.4486	12.6623	7.89344
ENSG00000090905	TNRC6A	15.6012	16.1455	11.9502	12.8835	14.9132	8.20895	8.47838	6.87142
ENSG00000090920	FCGBP	0.00157256	0.0044062	0.172546	0.92097	0.920716	0	0	0
ENSG00000090924	PLEKHG2	1.07454	0.601721	5.39003	4.92138	13.7854	0	0	0.340462
ENSG00000090971	NAT14	1.86573	3.01336	0.256177	0.264416	0.883832	0.0779227	0	0.251041
ENSG00000090975	PITPNM2	1.2226	0.350934	2.01408	3.47737	6.54271	0.11305	0	0
ENSG00000090989	EXOC1	15.7186	14.6745	18.7433	15.4484	9.99276	15.0969	13.6228	8.10507
ENSG00000091009	RBM27	16.0691	13.3792	17.7928	16.6221	11.3092	13.6743	14.5051	12.8197
ENSG00000091039	OSBPL8	47.6149	36.6533	61.8934	59.6937	43.7305	7.26393	10.0684	5.37973
ENSG00000091073	DTX2	0.345053	0.763994	0.926627	0.977114	4.59126	0.0221077	0.0440843	0.047836
ENSG00000091106	NLRC4	0.294694	0.296981	3.1722	2.26151	1.93499	0.0147689	0	0
ENSG00000091127	PUS7	19.1536	7.59101	1.44958	2.38489	1.13971	38.7371	40.7982	30.1269
ENSG00000091129	NRCAM	0.0595396	0.0754141	0.091876	1.35874	1.06143	0	0	0
ENSG00000091136	LAMB1	3.35049	3.14302	2.10232	2.42745	2.93324	0	0.214112	0
ENSG00000091140	DLD	77.1847	51.944	34.7109	32.6756	18.0834	4.98725	3.54008	4.34191
ENSG00000091157	WDR7	23.3624	24.5168	22.3188	24.9727	15.7352	17.1398	16.3787	13.8395
ENSG00000091164	TXNL1	67.9344	42.1747	10.7746	9.98115	8.48879	37.1469	43.4498	32.2615
ENSG00000091181	IL5RA	1.71331	0.259814	3.16925	0.918467	1.45388	0	0	0
ENSG00000091317	CMTM6	12.2001	5.84887	63.7188	50.866	34.6101	0.38047	0.39301	0.169086
ENSG00000091409	ITGA6	4.34759	1.3402	24.9803	46.2831	25.2744	0.207523	0.254816	0.0152859
ENSG00000091436	MLTK	20.4825	22.8387	8.55152	5.16056	4.32655	5.59293	5.4892	3.94192
ENSG00000091483	FH	51.3589	33.8756	11.6725	11.1887	5.59684	0.419031	1.22513	0.963367
ENSG00000091490	SEL1L3	5.18892	5.23418	21.962	24.8053	17.4404	0	0.0601194	0
ENSG00000091527	CDV3	78.7273	46.0015	111.427	99.9267	57.6657	69.2024	51.332	35.4469
ENSG00000091542	ALKBH5	31.7662	33.5841	27.0479	27.0393	25.5424	9.69405	3.74615	5.05366
ENSG00000091592	NLRP1	0.284535	0.0928566	22.0854	21.7688	40.0833	0.0227047	0.181969	0.220908
ENSG00000091640	SPAG7	11.195	14.0289	16.294	14.3015	14.999	0.623099	1.11239	0.718122
ENSG00000091651	ORC6	28.4423	25.1984	1.07901	1.16884	0.846186	3.54139	4.14495	3.59793
ENSG00000091732	ZC3HC1	10.4006	7.57319	3.54914	4.07266	3.49476	1.90896	1.45968	2.38839
ENSG00000091831	ESR1	0.0578855	0.060701	0.810726	1.32364	1.28054	0	0	0
ENSG00000091844	RGS17	0.170831	0.527111	0.14872	0.243755	0.117431	0.0314897	0.0191112	0
ENSG00000091879	ANGPT2	1.98556	1.789	0.616507	0.686199	0.45356	0	0.0539601	0.0308891
ENSG00000091947	TMEM101	7.80866	9.6877	6.53019	5.3597	5.16854	0	0	0.0557024
ENSG00000091972	CD200	0.0966659	0.202424	1.79656	2.2161	1.18816	0	0	0
ENSG00000092010	PSME1	74.2557	65.3889	144.023	118.003	78.6258	16.2593	12.5591	7.63481
ENSG00000092020	PPP2R3C	19.5393	16.2943	21.944	21.9178	10.4154	61.9375	77.2477	63.7437
ENSG00000092036	HAUS4	27.2782	33.4722	12.2478	12.1056	7.70055	3.23522	2.11595	3.02875
ENSG00000092067	CEBPE	0.653821	0.102618	0.553081	0.479114	0.177535	0	0	0
ENSG00000092068	SLC7A8	0.598493	1.34021	0.0706569	0.414329	0.967657	0	0	0
ENSG00000092094	OSGEP	18.4416	16.4647	15.1199	15.427	16.3689	1.76018	2.16572	1.14107
ENSG00000092096	SLC22A17	0.419125	0.304521	0.977384	1.05273	1.30036	0	0	0
ENSG00000092098	RNF31	9.09252	9.36559	12.0178	9.12599	12.111	0.113566	0.474854	0.633061
ENSG00000092108	SCFD1	56.1863	50.6003	34.1129	39.358	23.3552	594.997	573.632	488.658
ENSG00000092140	G2E3	23.0358	20.4014	14.5635	12.4127	10.6241	118.687	117.165	109.848
ENSG00000092148	HECTD1	66.114	51.8371	47.1541	47.8316	34.2743	88.9381	99.7675	79.2848
ENSG00000092199	HNRNPC	356.252	212.064	225.943	226.909	148.902	73.3193	82.1354	52.7898
ENSG00000092200	RPGRIP1	0.104835	0.103291	1.41146	0.798853	0.639639	0.14002	0.510098	0.274489
ENSG00000092201	SUPT16H	84.2397	54.8925	18.9646	19.8356	13.3444	8.1851	8.31646	5.95662
ENSG00000092203	TOX4	20.4536	19.4624	24.4299	22.3648	20.8918	16.0133	8.28918	10.9903
ENSG00000092208	GEMIN2	18.9238	14.1256	4.74921	5.53501	3.08045	1.15637	1.8015	1.227
ENSG00000092295	TGM1	0.193084	0.261514	0.247589	0.596946	1.05922	0	0	0
ENSG00000092330	TINF2	10.9091	13.6418	39.8303	42.2806	37.0157	0.485716	0.632759	0.907668
ENSG00000092421	SEMA6A	0.866756	1.0447	0.893174	1.60948	1.30201	0.104898	0	0
ENSG00000092439	TRPM7	35.6017	30.3771	20.7979	23.1192	14.8992	68.3848	98.1465	76.5173
ENSG00000092470	WDR76	26.581	32.9583	3.94259	3.51399	2.55789	14.8093	16.4201	13.6589
ENSG00000092529	CAPN3	0.241471	0.722615	3.64044	2.67072	4.99721	0.203099	0	0.177763
ENSG00000092531	SNAP23	57.2386	46.2889	67.5111	48.2204	31.1193	8.60309	7.11983	5.61024
ENSG00000092621	PHGDH	5.5952	6.06631	0.482444	1.19735	0.653219	0	0	0
ENSG00000092758	COL9A3	0.609345	0.303304	2.07121	1.58746	0.221379	0	0	0
ENSG00000092820	EZR	31.9219	28.5806	88.967	80.1445	93.1236	0.314623	0.468074	0.18773
ENSG00000092841	MYL6	281.837	291.702	411.413	372.265	268.353	1154.89	883.984	594.052
ENSG00000092847	AGO1	4.16967	3.0399	5.88702	5.43201	7.8785	0.0617175	0.131927	0
ENSG00000092853	CLSPN	30.1042	23.1656	0.902552	0.575006	0.189939	12.4981	15.0073	10.1392
ENSG00000092871	RFFL	6.5947	9.29236	7.85356	6.19564	14.1862	9.77677	7.20772	5.89237
ENSG00000092929	UNC13D	19.3433	13.9132	15.3574	16.3997	20.9972	0.459087	0.953174	0.38932
ENSG00000092931	MFSD11	9.81463	13.2059	11.9986	9.3389	10.1759	37.1176	34.3875	31.6605
ENSG00000092964	DPYSL2	8.27334	5.80924	26.0312	16.812	23.6738	0.143012	0.161912	0.269579
ENSG00000092978	GPATCH2	6.97122	5.23889	7.54273	8.68561	4.9373	0.0926827	0.0872985	0.349836
ENSG00000093000	NUP50	41.2503	36.9932	19.3311	18.8854	20.3884	66.6814	77.3942	67.5916
ENSG00000093009	CDC45	22.0336	19.5227	0.34777	0.242192	0.407323	0.106441	0.203304	0.170899
ENSG00000093010	COMT	15.0509	13.3746	19.3795	13.9203	16.5859	15.9636	7.70915	3.16329
ENSG00000093072	CECR1	0.828284	0.479836	36.0816	32.4556	71.2777	0.0489437	0	0
ENSG00000093100	XXbac-B461K10.4	1.61891	2.35039	0.402594	0.29625	0.883321	5.08991e-152	1.05164e-276	0
ENSG00000093134	VNN3	0	0	12.4231	7.15676	6.2779	0	0	0
ENSG00000093144	ECHDC1	36.3478	18.9495	23.2033	21.0517	14.372	0.874104	0.236597	1.27339
ENSG00000093167	LRRFIP2	26.8658	26.5131	19.5551	17.6319	12.6403	152.865	196.884	108.91
ENSG00000093183	SEC22C	45.6101	40.311	12.7914	12.3414	12.4391	4.53163	4.84528	3.24078
ENSG00000093217	XYLB	4.58365	3.02618	0.178183	0.167778	0.548257	0.111234	0.0216943	0.0705322
ENSG00000094631	HDAC6	30.3193	38.2628	20.9512	21.9284	18.1319	15.1421	16.0277	11.7334
ENSG00000094804	CDC6	36.1772	24.5907	0.558245	0.752128	0.280796	4.21552	3.40382	2.63692
ENSG00000094841	UPRT	11.0485	5.91079	9.678	9.20424	5.7767	13.9416	13.2157	8.11079
ENSG00000094880	CDC23	20.5959	16.0568	8.69345	8.96191	6.13621	2.51129	2.37908	2.11619
ENSG00000094914	AAAS	9.35892	10.5003	2.37148	2.86079	3.87811	2.39565	2.43374	1.10586
ENSG00000094916	CBX5	31.3444	32.5485	2.52865	3.11555	5.82693	8.69553	11.2484	7.60411
ENSG00000094975	SUCO	22.3929	22.6871	15.8227	16.8056	10.085	161.729	194.165	92.956
ENSG00000095002	MSH2	54.4885	40.9132	5.20538	6.19822	4.12826	17.5185	12.1589	9.87697
ENSG00000095015	MAP3K1	8.37873	6.22903	69.5293	50.9989	29.3376	10.3729	9.50702	7.03173
ENSG00000095059	DHPS	9.96348	11.6072	14.7491	15.3866	21.469	6.59161	6.48675	4.12044
ENSG00000095066	HOOK2	2.41054	1.40203	2.94686	2.83305	3.43271	0.0650992	0	1.85122e-06
ENSG00000095139	ARCN1	21.3354	13.9322	17.9571	19.3526	21.3974	22.916	17.0829	10.7641
ENSG00000095209	TMEM38B	10.7875	9.05734	4.39885	5.06277	2.41298	1.65459	2.50778	2.01177
ENSG00000095261	PSMD5	20.4465	16.2006	6.78866	7.58715	7.1723	11.3541	6.18067	12.1469
ENSG00000095303	PTGS1	5.7173	6.41533	4.43953	1.79451	3.11651	0.0650287	0	0
ENSG00000095319	NUP188	27.6953	25.2997	8.1272	11.1158	14.776	0.499419	0.328106	1.04775
ENSG00000095321	CRAT	3.17301	4.82524	1.53969	1.21332	2.01226	4.1309	7.95813	3.72301
ENSG00000095370	SH2D3C	0.206425	0.619289	3.75997	3.48611	6.68006	0	0	0
ENSG00000095380	NANS	25.5117	16.3226	16.1407	15.3031	14.7084	9.72289	5.65573	2.58123
ENSG00000095383	TBC1D2	0.423735	0.489785	2.81781	2.81939	3.29153	0	0	0
ENSG00000095397	DFNB31	0	0	0.863114	0.903414	2.21198	0	0	0
ENSG00000095485	CWF19L1	18.5822	11.0508	13.8588	16.3889	12.1709	2.01359	1.14448	1.41974
ENSG00000095539	SEMA4G	0.117009	0.64157	0.221935	0.206369	0.0960582	0	0	0
ENSG00000095564	BTAF1	33.303	29.6124	44.6884	42.7466	25.7217	14.2383	14.4884	11.6014
ENSG00000095574	IKZF5	8.67044	7.10548	7.18991	8.45536	8.33816	1.15414	1.75579	0.945521
ENSG00000095585	BLNK	0.095592	0.0306638	2.20655	2.459	3.01535	0	0	0
ENSG00000095637	SORBS1	4.75376	4.26273	0.0591376	0.110558	0.353307	4.78083	7.4448	4.41144
ENSG00000095739	BAMBI	0.147696	0.0555405	0.529304	0.612326	0.374354	0	0	0
ENSG00000095787	WAC	52.0781	55.0258	70.2543	64.7318	52.8844	225.953	209.761	195.118
ENSG00000095794	CREM	4.0998	4.45166	63.1632	78.6114	67.0582	39.3914	30.9041	27.6365
ENSG00000095906	NUBP2	16.2352	17.0476	9.47752	10.4874	9.80032	0.268516	0.0688914	0
ENSG00000095917	TPSD1	1.22869	1.13396	0.0372954	0	0	0	0	0
ENSG00000095932	C19orf77	1.71903	1.49901	0.492549	0.515686	0.296253	41.3808	50.5622	73.6061
ENSG00000095951	HIVEP1	7.848	7.25219	25.6897	28.7937	21.5362	2.23509	2.85793	1.03576
ENSG00000096006	CRISP3	0.265319	0.382629	2.18054	2.63099	0.23295	0	0.0372779	0
ENSG00000096060	FKBP5	29.2876	22.1918	12.6472	14.1964	20.0237	0.982056	0.687066	0.561994
ENSG00000096063	SRPK1	49.0068	32.9112	10.4635	9.50611	9.53328	78.5237	114.438	61.2946
ENSG00000096070	BRPF3	4.65873	7.47295	3.11575	2.97331	6.29969	1.59927	0.77966	0.47471
ENSG00000096080	MRPS18A	23.8601	18.3569	9.58374	10.8435	7.95529	0.657655	0.782806	0.239626
ENSG00000096092	TMEM14A	14.2779	10.5466	2.87251	2.65904	1.18873	0.655543	0.746268	0.180381
ENSG00000096093	EFHC1	4.50075	4.72473	2.03682	2.64615	1.72093	2.51684	1.95263	2.43571
ENSG00000096384	HSP90AB1	253.939	117.189	63.3836	61.7128	74.795	11.4941	9.01971	5.29273
ENSG00000096401	CDC5L	19.0893	12.195	10.585	10.1674	5.60134	3.0135	2.91125	2.38649
ENSG00000096433	ITPR3	0.640347	1.21861	3.2938	3.16531	7.53383	0.00537388	0.00821393	0.0266815
ENSG00000096654	ZNF184	7.68979	8.43372	6.02206	9.56566	4.96354	0.326817	0.314965	0.284493
ENSG00000096696	DSP	0.0185312	0.0272122	0.180609	0.178031	0.581788	0.0494582	0.158762	0.1637
ENSG00000096717	SIRT1	11.4472	11.0348	15.8231	16.0429	11.9565	16.2687	17.1466	8.78913
ENSG00000096746	HNRNPH3	76.436	46.9113	46.1447	42.0136	30.6286	19.8954	20.329	15.5984
ENSG00000096872	IFT74	12.6345	10.5964	5.07468	4.28511	2.83362	78.4691	53.5736	40.3138
ENSG00000096968	JAK2	23.7058	30.2245	29.4369	18.6446	14.5147	30.437	35.9878	27.5146
ENSG00000096996	IL12RB1	0.124704	0.0637042	5.85742	6.37293	5.53563	0	0	0
ENSG00000097007	ABL1	6.88855	7.81571	5.99627	5.18497	8.8054	0.1372	0.200041	0.128147
ENSG00000097021	ACOT7	4.29617	4.6449	0.708696	0.869448	1.49141	0.0812542	0	0
ENSG00000097033	SH3GLB1	17.183	13.797	30.2099	24.0068	18.427	119.009	89.8574	65.5497
ENSG00000097046	CDC7	28.1199	23.0317	2.76044	1.76167	0.837646	42.5842	76.3814	70.5362
ENSG00000097096	SYDE2	3.21653	2.95083	1.09465	1.20806	0.690161	0.519487	0.583046	0.439778
ENSG00000099139	PCSK5	0.10057	0.0475268	3.21226	4.64124	5.57764	0.0084883	0.0129685	0
ENSG00000099194	SCD	88.9198	77.9067	0.407663	0.298936	0.425763	0.138629	0.0643542	0.0695875
ENSG00000099203	TMED1	7.08854	9.19747	4.93502	4.42821	4.68603	4.78516	3.76502	3.13382
ENSG00000099204	ABLIM1	1.99908	3.73653	27.2847	43.7721	37.7652	0.0223776	0.400715	0.0235681
ENSG00000099219	ERMP1	7.83292	6.58492	5.12645	7.15603	3.93067	2.46064	1.96593	1.24833
ENSG00000099246	RAB18	36.6749	23.2148	45.516	39.1625	23.7883	70.4815	55.8528	54.7162
ENSG00000099250	NRP1	0.0791621	0.259805	0.510311	1.53972	0.775506	0	0	0
ENSG00000099251	HSD17B7P2	1.17348	0.929266	2.02297	2.31185	1.67612	0.0521841	0.0792361	0
ENSG00000099256	PRTFDC1	1.33329	0.877397	0.420199	0.613805	0.248354	0.0764573	0.115715	0
ENSG00000099282	TSPAN15	0.379072	0.0574678	0.514865	0.584464	0.418439	0	0	0
ENSG00000099284	H2AFY2	1.12912	1.34922	0.58978	0.705367	0.489687	0	0	0
ENSG00000099290	FAM21A	3.432	2.85157	3.29579	3.10483	3.47921	13.8825	9.29823	6.83339
ENSG00000099308	MAST3	0.772316	2.1587	1.87304	2.04136	7.07931	0.588887	0.367502	0.343104
ENSG00000099326	MZF1	4.14258	8.52755	4.07008	4.20774	6.41256	0.0691864	0.0232331	0.0348834
ENSG00000099330	OCEL1	0.9359	1.72416	1.5925	2.42261	4.17971	0	0	0
ENSG00000099331	MYO9B	8.71215	8.87804	23.2287	24.0855	44.1206	1.68765	1.87688	1.24691
ENSG00000099337	KCNK6	1.14904	1.01705	1.9787	1.5557	2.31009	0	0	0
ENSG00000099338	CATSPERG	0.599405	0.580127	1.95397	1.96697	2.69405	1.57756	1.64303	1.52734
ENSG00000099341	PSMD8	41.5442	30.2137	24.6713	20.2709	17.4857	4.62309	3.24478	1.9949
ENSG00000099364	FBXL19	2.66708	2.36214	1.9748	2.14892	2.08567	0	0.103407	0
ENSG00000099365	STX1B	0.0479224	0.39657	0.268983	0.050694	0.288158	0.920587	0.599625	0.506766
ENSG00000099377	HSD3B7	4.40823	3.66804	0.22232	0.116366	0.0975518	0	0.105062	0
ENSG00000099381	SETD1A	4.33617	3.6283	0.649716	0.776671	4.30007	0.0602134	0.0431167	0.0970111
ENSG00000099385	BCL7C	7.08615	7.73724	8.71369	9.23373	8.05741	0.0643767	0.0490127	0.101919
ENSG00000099622	CIRBP	56.6498	53.553	149.797	163.415	109.373	18.1544	10.4574	10.061
ENSG00000099624	ATP5D	5.77428	6.43478	1.89548	3.0195	7.33979	1.34129	1.48898	0.864005
ENSG00000099725	PRKY	4.26682	6.34605	11.2258	0.204728	0	1.6752	0	0
ENSG00000099783	HNRNPM	91.3486	59.4876	48.1262	52.2451	51.3788	583.368	504.435	412.04
ENSG00000099785	2015-03-02	8.42921	9.62284	17.8977	10.8978	13.2147	150.904	92.8564	155.565
ENSG00000099795	NDUFB7	36.9766	35.4914	25.7281	25.1422	21.0665	1.38301	1.73451	1.32807
ENSG00000099797	TECR	6.65925	12.1423	33.3914	16.2762	29.9227	3.52135	4.06186	1.74589
ENSG00000099800	TIMM13	35.0584	27.5174	9.06334	9.40535	8.42444	8.57456	1.06036	2.23139
ENSG00000099804	CDC34	15.1725	23.7743	9.0096	9.42804	14.3151	345.311	399.147	415.922
ENSG00000099810	MTAP	23.6605	13.9926	7.22734	8.57318	5.71337	19.3754	25.9581	21.0404
ENSG00000099817	POLR2E	17.1167	16.6746	12.7666	10.8779	18.404	16.8767	9.37149	6.76324
ENSG00000099821	POLRMT	8.03937	5.63486	9.45263	10.0999	10.0047	0.0386793	0	0
ENSG00000099834	CDHR5	0.572493	0.246979	0.303586	0.206932	0.228093	0.159382	0	0.2689
ENSG00000099840	IZUMO4	0.611105	0.644252	1.96271	1.62826	1.84736	0.0358252	0	0
ENSG00000099849	RASSF7	3.84939	5.4912	5.90889	4.77871	4.15799	0	0	0
ENSG00000099860	GADD45B	0.210953	1.61583	69.0226	76.6329	136.178	0.119269	0.0579286	0.248938
ENSG00000099864	PALM	0.0652306	0.731602	0.210805	0.0216673	0.0560737	0	0	0
ENSG00000099875	MKNK2	22.6327	53.6154	12.9107	19.4537	44.2612	28.1423	27.2801	28.9358
ENSG00000099889	ARVCF	4.93889	6.11913	0.691095	1.78883	0.59377	0.478567	0.111748	0.590341
ENSG00000099899	TRMT2A	16.4463	16.8774	15.9722	15.4788	19.4626	0.148132	0	0
ENSG00000099901	RANBP1	151.303	87.9618	22.4345	20.3534	14.5637	1.09559	0.639179	0.551586
ENSG00000099904	ZDHHC8	2.14521	3.18356	3.21951	2.77669	6.84571	0	0	0
ENSG00000099910	KLHL22	4.37866	4.73565	5.56682	7.4826	9.02505	0.311327	0.0346871	0
ENSG00000099917	MED15	5.94942	6.94397	11.6931	10.5777	29.4577	7.31808	4.06041	7.20872
ENSG00000099937	SERPIND1	0.267764	0.46631	0.526458	0.405132	0.998251	0	0	0
ENSG00000099940	SNAP29	8.95329	11.6161	8.41867	4.5548	5.02762	3.62027	1.79848	0.849557
ENSG00000099942	CRKL	24.4747	20.6076	14.4503	13.7073	11.8476	7.10302	6.60148	5.44717
ENSG00000099949	LZTR1	8.10938	9.40844	10.8882	10.0173	16.4038	0.0822045	0.124291	0
ENSG00000099953	MMP11	0.079679	0.0753547	0.4667	0.305715	0.6238	0	0	0
ENSG00000099956	SMARCB1	12.6409	13.468	10.0134	10.3364	10.4516	0.994081	0.64915	0.444466
ENSG00000099958	DERL3	1.05912	1.09885	0.695054	1.47428	1.18626	0	0	0
ENSG00000099968	BCL2L13	13.2677	11.8261	12.2005	10.5127	9.7811	66.0624	66.4602	44.3773
ENSG00000099974	DDTL	1.1826	1.12992	0.694778	0.971279	0.780212	1.33461	1.19729e-12	3.14609e-82
ENSG00000099977	DDT	29.5933	20.4296	16.1511	15.2466	10.7964	0.709358	0.653224	0.742526
ENSG00000099985	OSM	7.6757	1.62468	47.5717	31.135	58.0187	0.0275409	0	0
ENSG00000099991	CABIN1	22.3143	33.0445	5.81917	6.79834	14.3798	0.611878	0.756767	0.608092
ENSG00000099992	TBC1D10A	1.03766	0.883959	3.00232	4.93344	11.3037	0.104407	0	0.0262623
ENSG00000099995	SF3A1	29.6671	35.4227	24.0862	26.9992	62.1131	19.587	17.5204	13.2583
ENSG00000099999	RNF215	1.41581	2.88793	1.19472	1.36363	1.53719	0.0255154	0	0
ENSG00000100003	SEC14L2	17.5258	22.9809	6.58384	14.6359	16.554	0.0976416	0.0901849	0.392617
ENSG00000100012	SEC14L3	0.822203	3.40207	0	0.0119041	0.0495968	1.21847	2.68219	0.928661
ENSG00000100014	SPECC1L	19.6936	16.0202	10.5993	9.88868	7.18871	38.1767	27.8115	19.6254
ENSG00000100023	PPIL2	11.4112	11.8831	12.0055	15.0966	15.8203	3.51663	4.37336	2.89588
ENSG00000100024	UPB1	0.0238447	0.021742	1.70342	0.851787	1.72248	0	0	0
ENSG00000100027	YPEL1	0.501158	0.757886	3.59175	3.13319	3.30222	0.136629	0.0173536	0.449371
ENSG00000100028	SNRPD3	97.9251	66.3012	31.1833	28.374	22.4116	7.41292	5.39224	5.35696
ENSG00000100029	PES1	48.31	24.3275	12.5819	11.523	10.5428	0.908693	0.188622	1.07877
ENSG00000100030	MAPK1	44.5491	32.4968	70.6015	52.1541	38.3307	521.943	456.142	353.284
ENSG00000100031	GGT1	1.57515	2.74688	2.25853	1.83706	2.53738	0	0	0.160845
ENSG00000100034	PPM1F	3.55075	2.81992	9.6285	8.07377	13.3026	0	0	0.0315123
ENSG00000100036	SLC35E4	0.343691	0.300006	1.28451	0.893531	1.09936	5.4602e-51	0	0
ENSG00000100038	TOP3B	10.865	15.6491	7.9249	7.29756	13.1196	0.425644	0.527042	0.251898
ENSG00000100055	CYTH4	0.77039	0.11608	42.2647	40.4991	40.7219	0	0	0.290221
ENSG00000100056	DGCR14	3.19734	3.70361	5.62077	5.37298	5.86558	0.332101	0.344796	0.280587
ENSG00000100058	CRYBB2P1	6.14231	6.71725	3.24175	3.83676	3.06961	0.586974	0.353254	0.373189
ENSG00000100060	MFNG	10.3809	9.00917	13.8801	14.4126	23.4068	0.127941	0.291337	0.0401337
ENSG00000100068	LRP5L	2.70414	2.52913	3.31131	2.66808	5.24435	0	0.0675459	0
ENSG00000100075	SLC25A1	10.5592	11.8808	4.40644	4.15061	5.33893	0.0684685	0	0
ENSG00000100077	ADRBK2	6.66686	3.04658	16.9005	14.817	8.40156	17.3442	14.9688	12.2482
ENSG00000100079	LGALS2	0	0	41.0755	28.9293	31.6176	0	0	0
ENSG00000100083	GGA1	7.54585	8.0705	8.69923	9.39612	18.6629	0.79933	1.44036	1.01266
ENSG00000100084	HIRA	24.1927	27.5022	5.72434	5.922	7.44486	6.31654	3.99848	3.16889
ENSG00000100092	SH3BP1	0.664334	0.592172	4.28708	3.21407	10.9308	7.37034e-12	0	0
ENSG00000100095	SEZ6L	0	0	0.31153	0.146159	0.542879	0	0	0
ENSG00000100097	LGALS1	44.1976	18.9032	254.616	129.908	135.327	0.264698	0	0.196769
ENSG00000100099	HPS4	34.9009	38.5143	8.70653	9.51789	10.1577	53.0028	39.4912	29.8541
ENSG00000100100	PIK3IP1	0.390382	0.633172	112.517	138.364	132.245	0.146084	0.156076	0.120305
ENSG00000100104	SRRD	20.3573	14.9438	6.27106	5.18444	5.05603	137.113	74.9417	61.1153
ENSG00000100105	PATZ1	4.45359	3.37095	5.10802	5.16353	8.70839	0.013586	0.0207416	0.0224748
ENSG00000100106	TRIOBP	3.56252	7.32404	5.86768	4.44236	9.41516	0.0607605	0.0930336	0.078774
ENSG00000100109	TFIP11	26.4982	20.2041	23.7015	21.5636	22.1493	15.5785	12.054	8.72913
ENSG00000100116	GCAT	11.7558	11.1748	0.173028	1.11516	0.259432	27.1553	27.3513	14.2821
ENSG00000100124	ANKRD54	3.89343	3.56529	0.884121	1.32155	2.08897	0	0.142414	0
ENSG00000100129	EIF3L	267.363	231.216	323.099	296.905	163.303	39.0263	23.6814	31.8221
ENSG00000100138	NHP2L1	59.407	32.1806	50.9256	43.1043	32.5317	8.61035	4.01835	2.33259
ENSG00000100139	MICALL1	0.620101	1.00485	0.708316	0.883132	3.75924	0	0	0.0979928
ENSG00000100142	POLR2F	41.1749	26.1464	15.601	15.0366	11.413	2.81921	1.45492	0.897345
ENSG00000100147	CCDC134	1.97989	2.7495	2.18787	3.19202	3.30865	1.0676	1.58265	0.787203
ENSG00000100150	DEPDC5	12.1892	11.0573	13.0223	9.69761	9.61394	22.2455	20.2532	16.89
ENSG00000100151	PICK1	3.83259	2.90931	4.04079	4.31805	3.94978	0	0	0
ENSG00000100154	TTC28	1.47135	1.74032	0.534674	2.08568	1.01673	0.0164	0.450776	0.00678553
ENSG00000100162	CENPM	20.615	17.1746	1.29963	1.32884	1.84873	0	0	0
ENSG00000100181	TPTEP1	1.01588	2.15729	3.852	1.91427	2.49148	3.48279	0.804286	1.98282
ENSG00000100191	SLC5A4	0.366756	0.99548	0.0147538	0.0137442	0	0.0500701	0.0381592	0.0413913
ENSG00000100196	KDELR3	2.51633	2.77723	1.96248	2.44601	1.98789	0	0	0.0981628
ENSG00000100201	DDX17	137.977	148.057	132.062	151.104	156.166	32.9521	27.971	23.422
ENSG00000100206	DMC1	8.0808	7.93246	1.10375	0.894699	0.303259	53.9756	49.8536	36.2217
ENSG00000100207	TCF20	10.9658	12.047	11.3194	11.2717	14.2201	0.648302	0.406666	0.454845
ENSG00000100209	HSCB	1.47713	1.45203	4.343	3.67186	2.25852	0.214016	0	0.116767
ENSG00000100211	CBY1	8.86944	8.28067	1.84997	1.90939	2.52717	0	0.10976	0
ENSG00000100216	TOMM22	65.8093	33.1386	31.1723	30.1966	19.8738	1.27294	0.663193	0.592372
ENSG00000100219	XBP1	38.4722	16.3497	85.1811	78.8223	52.7785	0.222377	0.31637	0.100523
ENSG00000100220	RTCB	41.8898	26.1495	17.8584	17.1308	12.2841	0.296774	0.252309	0.374241
ENSG00000100221	JOSD1	21.4194	19.8078	62.2225	62.7053	63.1676	11.0726	9.62841	6.62159
ENSG00000100225	FBXO7	148.218	165.942	39.0258	34.7329	28.7426	4132.15	3618.74	4272.87
ENSG00000100226	GTPBP1	27.477	46.8901	25.1216	30.5568	57.3772	20.1626	23.9728	16.6975
ENSG00000100227	POLDIP3	18.536	20.2738	15.9189	14.2228	13.6859	5.46084	3.36957	2.32292
ENSG00000100234	TIMP3	6.61127	5.10013	0.0124249	0.0461862	0.0111509	0.0226848	0.0488868	0
ENSG00000100239	PPP6R2	8.29171	10.6724	13.381	12.6604	17.0891	6.37976	4.93341	3.53445
ENSG00000100241	SBF1	3.54643	4.34416	6.48467	7.76753	16.6958	0.181641	0.543396	0.111705
ENSG00000100242	SUN2	14.6888	17.9452	102.839	119.741	121.497	6.4076	7.3162	6.59284
ENSG00000100243	CYB5R3	4.84561	7.38007	2.12528	1.33581	7.66787	10.0092	25.8249	15.1991
ENSG00000100246	DNAL4	2.10314	2.37795	1.45969	1.53106	1.3354	0	0	0
ENSG00000100258	LMF2	4.72376	6.79943	11.505	9.35991	11.9953	0.0669784	0.2054	0.112535
ENSG00000100263	RHBDD3	8.6795	8.4874	2.54831	2.8273	2.43036	0.182492	0.37024	0.268435
ENSG00000100266	PACSIN2	19.6096	23.5608	20.7605	14.5726	19.2697	0.445704	0.457256	0.425298
ENSG00000100271	TTLL1	1.07277	0.542983	1.93336	1.92425	1.4615	0.0312744	0	0
ENSG00000100280	AP1B1	16.973	17.531	6.08039	4.52999	12.4486	4.64746	2.90498	2.92385
ENSG00000100281	HMGXB4	15.8533	11.1085	6.91977	6.72361	9.45785	3.46796	3.12543	1.99708
ENSG00000100284	TOM1	4.38274	5.22191	23.6287	14.3443	27.7487	0.156668	0.177579	0.238149
ENSG00000100285	NEFH	3.26007	1.2107	0.182799	0.219511	0.300814	0.0261097	0	0
ENSG00000100288	CHKB	12.2844	11.4438	42.7487	35.0676	32.4912	0.522673	0.125747	0.363809
ENSG00000100290	BIK	0.570863	1.08249	0.554099	0.616461	0.467642	0	0	0
ENSG00000100292	HMOX1	0.546761	0.258212	12.9778	9.88576	12.3837	0	0	0
ENSG00000100294	MCAT	9.80302	7.07363	1.68365	1.67715	1.98398	0	0	0
ENSG00000100296	THOC5	12.8919	12.937	8.08709	5.69717	8.07982	2.97928	2.4005	1.41442
ENSG00000100297	MCM5	90.0248	102.821	12.7815	14.5793	19.8116	2.94959	1.69813	1.88751
ENSG00000100298	APOBEC3H	0.19902	0.304178	1.27102	1.5912	0.759252	0	0	0
ENSG00000100299	ARSA	0.589328	0.452778	2.40582	1.37824	4.10942	0.125756	0	0.103141
ENSG00000100300	TSPO	43.8113	50.3983	93.2267	75.3903	69.6702	11.544	8.43628	7.92203
ENSG00000100304	TTLL12	16.835	18.1184	1.86305	1.62224	2.46078	0.776135	1.40004	0.484757
ENSG00000100307	CBX7	1.01366	5.18053	6.68915	8.05793	11.0668	5.60829	2.98255	2.08075
ENSG00000100316	RPL3	605.052	673.915	803.998	878.933	711.986	72.7519	39.7554	40.944
ENSG00000100319	ZMAT5	6.45	5.69088	7.26405	6.38696	4.40231	1.02629	0.618147	0.100861
ENSG00000100320	RBFOX2	2.8715	1.46718	0.176121	0.366113	0.139013	0.174917	0.264274	0.720831
ENSG00000100321	SYNGR1	27.2902	41.3717	2.11074	1.51406	1.00192	0.0405942	0	0.194636
ENSG00000100324	TAB1	4.25625	4.86446	2.19553	2.20189	4.01409	0.11644	0	0.102478
ENSG00000100325	ASCC2	19.4783	20.7905	14.5081	13.3332	19.3628	579.551	505.407	379.641
ENSG00000100330	MTMR3	9.39945	12.7173	15.6887	14.5122	21.8935	189.9	244.445	165.118
ENSG00000100335	MIEF1	8.06354	6.12119	1.86064	2.41725	3.96972	0.0521412	0.0992459	0.0638325
ENSG00000100336	APOL4	33.6722	37.4663	0.154862	0.102224	0.133183	0.257365	0.0854446	0
ENSG00000100342	APOL1	8.46391	7.30159	2.39092	3.31944	2.94378	0.0177777	0.135654	0.0294024
ENSG00000100345	MYH9	66.2276	55.3547	91.1759	87.9857	182.729	6.84936	7.30269	6.5184
ENSG00000100346	CACNA1I	0.109974	1.01959	0.461431	0.540825	1.88264	0.0738286	0.112801	0.203605
ENSG00000100347	SAMM50	39.9676	30.383	9.66276	9.04119	7.08793	1.76245	1.66216	1.5218
ENSG00000100348	TXN2	10.147	11.4451	3.58635	3.71845	4.66297	2.94324	3.36233	2.04969
ENSG00000100350	FOXRED2	4.72235	5.85906	0.278649	0.164744	0.598953	0.0697718	0.105833	0
ENSG00000100351	GRAP2	10.5961	20.2664	17.2852	17.3978	23.176	19.3833	16.2353	11.8013
ENSG00000100353	EIF3D	112.527	105.67	105.678	95.0211	77.2559	11.6678	9.03738	6.79211
ENSG00000100354	TNRC6B	14.9421	22.3136	23.6898	30.4733	40.0836	125.348	99.5268	80.062
ENSG00000100359	SGSM3	7.45761	8.36611	18.6031	17.4843	20.2	0.0335358	0.0255881	0
ENSG00000100360	IFT27	4.09897	6.32409	2.23968	3.06017	4.17153	0	0	0
ENSG00000100364	KIAA0930	7.18148	8.07482	7.16906	5.18883	11.7697	0.801762	1.03205	0.98184
ENSG00000100365	NCF4	10.1274	1.00263	10.2687	7.58414	10.9633	0	0	0.0617821
ENSG00000100368	CSF2RB	16.2464	7.84512	9.98239	6.66388	16.748	0.0806543	0.0923974	0.13345
ENSG00000100372	SLC25A17	18.0932	10.9555	3.52238	3.20375	2.77496	4.87072	1.75895	3.18358
ENSG00000100373	UPK3A	0	0	0.798091	0.690773	0.971921	0	0	0
ENSG00000100376	FAM118A	68.049	21.474	22.2749	35.3454	21.2959	6.80558	7.5405	4.01844
ENSG00000100379	KCTD17	0.56891	0.809155	3.62978	2.47833	3.34594	0	0	0
ENSG00000100380	ST13	28.0691	26.1334	9.44445	11.2527	22.8842	247.524	242.668	186.924
ENSG00000100385	IL2RB	0.0646612	0.142736	2.39482	6.94187	17.9775	0.0119771	0.0182897	0
ENSG00000100387	RBX1	32.4024	39.6463	16.2112	13.5873	10.9833	34.7633	29.6109	23.1704
ENSG00000100393	EP300	7.04499	10.7137	5.72288	5.93091	18.7467	32.1209	33.7576	24.3657
ENSG00000100395	L3MBTL2	10.1589	7.77212	4.17971	5.09189	5.49033	0.192041	0	0.0499204
ENSG00000100401	RANGAP1	33.1207	26.7983	7.64273	9.98439	11.8438	1.65614	1.92626	1.67043
ENSG00000100403	ZC3H7B	6.14735	6.41911	2.45728	2.81839	6.15504	1.17671	0.95886	0.807713
ENSG00000100410	PHF5A	18.0316	11.0121	10.1783	9.17108	6.02507	1.35393	1.63528	0.491441
ENSG00000100412	ACO2	20.5701	21.2134	13.1462	12.0818	21.2509	1.69843	1.53025	1.93026
ENSG00000100413	POLR3H	8.07265	5.76242	2.90637	3.30862	5.44195	0.0693848	0.358799	1.62648e-91
ENSG00000100416	TRMU	18.5526	12.8334	11.2829	11.4494	11.816	5.50868	6.7815	7.39619
ENSG00000100417	PMM1	5.54296	10.4723	5.28116	4.79267	5.20328	1.47553	1.27497	0.964606
ENSG00000100418	DESI1	7.58638	6.46023	4.08806	3.78926	5.04842	12.6952	5.75102	8.1795
ENSG00000100422	CERK	1.21124	1.19405	21.1087	22.9955	19.9063	0.0110459	0.159824	0
ENSG00000100425	BRD1	6.4918	9.1615	9.55822	10.8048	27.2713	0.371737	0.189235	0.276669
ENSG00000100426	ZBED4	6.12887	5.81811	3.13051	3.47716	5.39497	0.139682	0.142255	0.0616309
ENSG00000100427	MLC1	22.0417	13.644	2.33491	5.08524	2.52443	0.521688	0.564957	0.122924
ENSG00000100429	HDAC10	1.87915	2.30661	4.05935	4.45765	8.49851	0	0	0.222789
ENSG00000100439	ABHD4	2.34417	5.14521	2.93907	1.88216	3.16356	2.62603	2.24519	2.29505
ENSG00000100441	KHNYN	6.95796	13.3285	29.3417	28.4278	24.4809	11.9551	6.3743	8.5501
ENSG00000100442	FKBP3	45.4771	29.3901	19.8285	19.999	11.0621	246.216	171.151	120.87
ENSG00000100445	SDR39U1	5.65808	7.03244	17.3054	15.4315	14.9695	0.0551136	0.023226	0.0918633
ENSG00000100448	CTSG	12.5414	3.98235	3.60138	0.647998	0.136183	0	0	0
ENSG00000100450	GZMH	0	0.0662609	100.584	32.783	39.9999	0	0	0.0995981
ENSG00000100453	GZMB	0.0691485	0.0723719	54.0899	100.657	39.9395	0	0	0.112562
ENSG00000100461	RBM23	18.7794	21.8275	89.6014	76.93	54.7071	3858.84	2712.8	2592.86
ENSG00000100462	PRMT5	48.5327	26.6665	8.50848	7.31622	6.25639	7.45076	8.78647	10.0382
ENSG00000100473	COCH	11.3881	12.3701	0.875436	1.25152	0.418498	0.523733	1.59908	0.482054
ENSG00000100478	AP4S1	5.13786	5.82075	5.80531	5.86942	3.64377	8.40458	6.64324	4.8351
ENSG00000100479	POLE2	48.5868	37.2056	0.99133	0.89839	0.418382	313.404	307.746	238.456
ENSG00000100483	VCPKMT	5.5809	3.85163	7.50385	9.8772	5.77144	0.256264	0.253153	0.284959
ENSG00000100485	SOS2	12.0339	11.0388	14.1025	16.0768	13.0773	44.6785	44.7375	36.632
ENSG00000100490	CDKL1	4.23567	3.71781	3.25975	2.73664	3.34572	169.397	157.903	79.1516
ENSG00000100503	NIN	13.0712	9.08774	48.5306	43.6153	40.8871	2.92851	2.462	1.97977
ENSG00000100504	PYGL	18.1039	14.2249	29.0835	17.7688	12.7913	0.0356383	0.127316	0.0306141
ENSG00000100519	PSMC6	73.4888	53.3536	37.5577	36.3344	23.5341	28.7546	22.3246	15.1654
ENSG00000100522	GNPNAT1	10.8303	4.75529	3.24604	3.01856	1.8204	0.252756	1.60329	0.304482
ENSG00000100523	DDHD1	24.7612	22.8617	15.5745	17.87	13.0955	11.2785	7.1724	7.27535
ENSG00000100526	CDKN3	68.6848	51.6411	1.1866	1.06894	0.337571	159.522	135.836	121.265
ENSG00000100528	CNIH1	19.484	12.842	13.7218	13.6111	11.1682	1.01087	1.35934	1.40832
ENSG00000100532	CGRRF1	4.44186	3.79302	9.82835	8.29852	4.6118	2.68941	3.63946	2.01162
ENSG00000100554	ATP6V1D	25.0601	24.4864	24.4254	18.9415	13.2404	41.6858	48.0661	41.8541
ENSG00000100558	PLEK2	10.0978	13.5892	0.149923	0.4962	0.220727	34.1469	43.201	22.4989
ENSG00000100564	PIGH	14.3588	12.5016	13.1304	13.0639	7.02873	12.5468	6.80493	4.14837
ENSG00000100567	PSMA3	98.4589	53.8362	35.6658	36.2209	28.3401	3.51398	3.91927	4.56062
ENSG00000100568	VTI1B	34.9846	25.0802	22.8336	22.6183	13.9675	183.217	138.345	180.435
ENSG00000100575	TIMM9	15.0051	11.0218	4.69673	3.18538	7.88787	16.1544	18.9159	14.5062
ENSG00000100577	GSTZ1	4.5991	6.16749	3.60162	2.88809	2.21069	0.103091	0.155415	0
ENSG00000100578	KIAA0586	21.8522	18.6781	10.5195	10.927	8.12014	25.3146	24.799	18.0736
ENSG00000100580	TMED8	9.51261	7.42591	4.66523	4.42304	3.57799	0.0811651	0.0667932	0.0723233
ENSG00000100591	AHSA1	112.244	43.1246	32.0418	23.6676	20.2495	11.9972	8.98209	3.65584
ENSG00000100592	DAAM1	24.1016	29.6837	2.61409	3.33664	4.66846	24.5455	18.8759	15.7584
ENSG00000100596	SPTLC2	44.4187	38.0752	18.3172	15.3428	13.8029	2.9776	1.64885	0.517301
ENSG00000100599	RIN3	3.857	3.41041	6.91006	7.83069	19.6347	0.212913	0.0541434	0
ENSG00000100600	LGMN	0.556511	0.498448	2.19836	1.48123	3.15779	0	0	0
ENSG00000100601	ALKBH1	4.38385	4.97189	4.49248	3.50658	3.41892	1.60523	1.92088	1.27725
ENSG00000100603	SNW1	47.3381	39.554	39.462	37.1596	24.4714	14.6554	15.7754	10.2905
ENSG00000100605	ITPK1	13.6822	7.99571	16.5069	15.7471	22.1081	0.374234	1.59281	1.45194
ENSG00000100612	DHRS7	13.6893	7.98264	34.5625	29.7436	18.5544	0.167867	0.202449	0.0733296
ENSG00000100614	PPM1A	20.6289	22.3784	26.0052	24.0317	19.9783	559.173	526.19	532.506
ENSG00000100628	ASB2	0.110804	0.0254878	0.422248	0.939336	1.01021	0	0	0
ENSG00000100629	CEP128	12.0187	10.5941	5.42578	5.01415	3.49209	45.843	49.5284	48.2578
ENSG00000100632	ERH	142.317	85.6543	54.2821	51.6869	27.3879	5.75172	5.51709	3.02121
ENSG00000100644	HIF1A	29.9548	27.0047	205.187	167.041	132.709	19.4821	21.9116	12.2794
ENSG00000100647	KIAA0247	2.86316	3.56436	6.03639	4.5154	13.5954	4.47731	5.87491	4.01117
ENSG00000100650	SRSF5	140.802	148.161	496.36	457.889	303.218	10.3363	8.40663	12.1021
ENSG00000100652	SLC10A1	0.792578	0.605792	2.36361	2.2969	2.35909	0.0495263	0	0
ENSG00000100664	EIF5	88.6346	70.7418	173.276	136.167	112.227	118.251	113.582	83.7256
ENSG00000100678	SLC8A3	0.829218	0.320432	0.286424	0.0866469	0.070362	0	0	0
ENSG00000100697	DICER1	21.298	11.8743	36.309	30.87	21.2667	7.04501	6.13752	3.75682
ENSG00000100711	ZFYVE21	18.8916	21.9111	3.1879	3.03167	2.60034	7.10054	6.8845	4.10949
ENSG00000100714	MTHFD1	88.3228	54.2665	10.6197	8.94306	8.44206	4.23001	6.07186	5.25919
ENSG00000100721	TCL1A	0	0	11.0938	5.79521	5.90659	0	0	0
ENSG00000100722	ZC3H14	27.2007	20.9734	14.1554	14.0953	8.81422	38.1146	35.8284	30.3118
ENSG00000100726	TELO2	7.77501	5.05432	5.19102	5.25776	6.64816	0	0	0.216699
ENSG00000100731	PCNX	4.74334	4.85964	30.3567	34.5768	25.8181	1.7928	0.634187	0.732882
ENSG00000100744	GSKIP	9.97936	9.09458	6.47501	4.3984	3.24023	3.62996	2.08036	3.13322
ENSG00000100749	VRK1	75.0143	54.0758	24.9834	23.773	14.1172	1177.15	1235.2	750.682
ENSG00000100764	PSMC1	26.5417	16.9838	12.7901	12.1935	8.29495	1.1612	1.43307	1.35773
ENSG00000100767	PAPLN	0.499602	0.611874	0.375579	0.425027	0.610815	0.0166328	0.0183651	0
ENSG00000100784	RPS6KA5	3.4246	3.41282	8.63543	7.94302	6.59013	5.81765	7.94416	5.77091
ENSG00000100796	SMEK1	45.6241	39.354	63.941	77.1074	52.4227	49.0844	57.6188	25.2589
ENSG00000100802	C14orf93	3.97708	4.23443	2.3775	2.51479	2.5984	0.71692	0.359829	1.17429
ENSG00000100804	PSMB5	48.4676	35.3904	7.78732	6.39566	5.34123	1.04594	0.232674	0.236319
ENSG00000100811	YY1	62.4621	41.2287	36.521	32.1162	21.8678	14.2579	18.8501	18.5536
ENSG00000100813	ACIN1	48.9776	46.8935	33.4325	36.9185	47.2529	8.25711	8.11644	5.81557
ENSG00000100814	CCNB1IP1	8.31434	7.83169	11.6082	9.43385	6.20057	0.555986	0.0621016	0.37434
ENSG00000100815	TRIP11	23.3055	16.3963	17.1956	16.8448	10.6583	36.3978	33.9975	26.2278
ENSG00000100823	APEX1	90.7212	72.8453	44.1937	37.6158	28.5324	0.685757	0.844673	0.820265
ENSG00000100836	PABPN1	60.9124	48.8069	40.0111	34.9858	30.4521	7.55067	6.54991	5.4644
ENSG00000100852	ARHGAP5	15.3388	15.0395	22.7672	22.5653	13.8504	102.796	153.077	93.3178
ENSG00000100865	CINP	18.2731	13.2625	6.70757	7.08244	6.01567	2.70141	3.60113	3.42448
ENSG00000100883	SRP54	36.1313	26.8501	20.784	22.0552	16.0635	29.4661	28.121	23.0152
ENSG00000100888	CHD8	24.3782	19.0334	25.0553	21.6864	23.2655	4.49965	5.63364	4.05377
ENSG00000100889	PCK2	11.1621	20.9877	1.88546	1.73111	4.25346	1.30281	2.73421	1.45831
ENSG00000100890	KIAA0391	18.0264	14.575	14.5035	14.162	11.1121	5.80219	7.2926	5.90755
ENSG00000100897	DCAF11	56.5649	126.408	31.1057	30.6808	29.7228	98.168	92.3492	83.6984
ENSG00000100902	PSMA6	84.0246	49.0472	54.972	44.9269	28.9072	6.05303	6.04393	3.12261
ENSG00000100906	NFKBIA	7.92352	5.86631	986.965	740.226	654.224	0.328059	0.453742	0.27735
ENSG00000100908	EMC9	8.26215	10.2916	3.20888	2.5135	3.65152	1.17632	0.772981	0.530662
ENSG00000100911	PSME2	17.9026	12.1959	30.2889	27.0685	26.4961	0.486544	1.4032	1.02068
ENSG00000100916	BRMS1L	2.27734	2.1717	3.96235	3.11282	2.94166	0.0335175	0.408221	0.237292
ENSG00000100918	REC8	9.58432	15.7596	5.84498	4.45956	10.7331	0.587036	0.512775	0.964072
ENSG00000100926	TM9SF1	7.18272	6.01534	2.79028	3.30326	5.66208	0	0	0
ENSG00000100934	SEC23A	7.72388	3.35683	22.4552	21.2652	13.8316	0.3345	0.671077	0.456142
ENSG00000100938	GMPR2	17.0539	17.1868	30.0902	22.5529	23.5502	0.204859	1.33469	0.443076
ENSG00000100941	PNN	70.7638	49.0901	43.8264	43.6665	35.2799	276.721	221.775	192.776
ENSG00000100949	RABGGTA	1.4119	1.09855	3.93748	3.54166	7.3029	0.463419	0.271631	0.127472
ENSG00000100979	PLTP	0.553229	1.33821	0.100279	0.337518	0.243738	0.335138	0.154587	0.30325
ENSG00000100982	PCIF1	4.17989	7.02089	4.96731	4.6991	10.0121	0.163751	0.181641	0.090278
ENSG00000100983	GSS	15.295	12.5541	7.5836	6.55712	5.91005	0.539537	0.485485	0.35112
ENSG00000100985	MMP9	0	0.0109559	0.468796	1.99202	1.508	0	0	0
ENSG00000100991	TRPC4AP	17.0811	13.7174	17.731	17.9589	18.5753	0.935172	0.701111	0.617851
ENSG00000100994	PYGB	4.5139	2.83817	7.34645	7.4507	11.3547	0	0	0.0197111
ENSG00000100997	ABHD12	6.79502	6.87302	4.13116	4.34228	8.34774	0.279538	0.579968	0.469738
ENSG00000101000	PROCR	0.0638355	0.060208	0.602263	0.605661	0.791428	0	0	0
ENSG00000101003	GINS1	14.8743	12.8284	0.31156	0.157823	0.179142	11.7327	14.4549	8.30652
ENSG00000101004	NINL	0.219609	0.203118	0.597386	0.408322	0.556791	0.296842	0.443547	0.486619
ENSG00000101017	CD40	1.10933	1.28541	4.60815	2.70152	3.40508	0	0	0
ENSG00000101019	UQCC1	16.1023	13.5189	4.79969	5.23227	6.45919	8.42108	9.13698	4.38236
ENSG00000101040	ZMYND8	35.4796	50.384	10.0892	11.0363	8.6758	146.825	142.049	103.421
ENSG00000101052	IFT52	17.5456	14.08	8.47915	8.53021	6.01647	32.2612	28.8109	16.4066
ENSG00000101057	MYBL2	28.5268	42.2873	0.475871	0.751967	0.872109	15.7703	13.5867	16.6116
ENSG00000101079	NDRG3	3.90187	2.8227	8.52711	8.32177	6.20021	0.342346	0.236131	0.191887
ENSG00000101082	SLA2	0.731304	0.36506	7.225	8.91622	9.65715	0.0182929	1.42845e-286	0
ENSG00000101084	C20orf24	35.3146	22.3536	36.0038	36.8612	27.0912	4.07091	2.98353	2.33497
ENSG00000101096	NFATC2	6.85553	7.85901	4.39295	6.64252	8.83	1.34066	0.92062	0.609917
ENSG00000101104	PABPC1L	2.19216	3.3267	2.24139	2.2932	6.82283	0.257116	0.201529	0
ENSG00000101109	STK4	16.1255	12.5961	95.1821	95.593	64.8682	28.1069	36.6294	33.0346
ENSG00000101115	SALL4	0.560412	1.47917	0.0165641	0.0383704	0.0368283	0	0	0
ENSG00000101126	ADNP	22.9372	18.173	9.91078	11.6744	13.4742	36.4731	28.6565	22.2269
ENSG00000101132	PFDN4	36.6307	22.2846	17.0864	16.1444	6.91312	18.6211	15.4483	8.0969
ENSG00000101138	CSTF1	22.0272	19.8654	7.51084	6.57986	5.19496	1.53264	1.67948	0.296661
ENSG00000101146	RAE1	20.8169	15.024	8.69405	8.86432	8.95344	0.765897	0.998035	0.608042
ENSG00000101150	TPD52L2	21.2834	20.0729	22.0949	16.0541	18.3553	0.505541	0.0343955	0.149253
ENSG00000101152	DNAJC5	8.02185	8.93874	11.5093	12.7846	14.3813	28.8112	21.2578	19.5091
ENSG00000101158	NELFCD	40.6045	30.0671	19.1125	18.9367	17.2285	1.35338	1.48654	1.09524
ENSG00000101160	CTSZ	19.1579	26.4853	82.0974	58.2622	59.0995	8.06686	8.565	6.54705
ENSG00000101161	PRPF6	19.4541	16.0212	20.8709	23.7805	21.0305	0.324368	0.208405	0.112941
ENSG00000101162	TUBB1	2.13419	3.36027	10.7286	3.05669	3.57217	0.987742	0.523449	0.448407
ENSG00000101166	SLMO2	47.6259	36.9489	30.1859	21.7132	13.3314	16.103	25.4075	15.5717
ENSG00000101181	MTG2	6.85223	10.2104	5.388	5.94943	5.51847	0.214661	0	0.0603265
ENSG00000101182	PSMA7	108.217	78.3037	78.8276	69.9365	55.3461	6.48329	5.43218	4.22611
ENSG00000101187	SLCO4A1	2.82679	1.65923	0.148444	0.475218	0.558827	0	0.0286438	0
ENSG00000101189	MRGBP	10.2109	8.10864	4.83272	4.62884	3.58846	0.251918	0	0.15614
ENSG00000101190	TCFL5	3.72037	4.13266	1.85186	1.83348	1.73678	0.306852	0.343212	0.236806
ENSG00000101191	DIDO1	14.9237	17.0653	15.1071	16.7363	17.1632	1.27754	1.10358	0.863224
ENSG00000101193	GID8	15.8616	16.362	11.7121	11.5248	13.9001	44.1195	40.3921	30.4961
ENSG00000101194	SLC17A9	2.92012	1.91505	0.97415	1.35768	1.81212	0.0197479	0	0
ENSG00000101199	ARFGAP1	5.13649	6.9598	5.74526	4.9892	12.7057	0.602642	1.14397	0.844905
ENSG00000101216	GMEB2	2.13254	2.68283	2.50589	2.91362	4.52633	0.0815951	0.132236	0.101662
ENSG00000101220	C20orf27	11.0215	13.1805	3.24571	3.16115	3.74589	0.469314	0.266561	0
ENSG00000101224	CDC25B	7.00561	10.9206	5.26166	5.94043	29.1102	1.42081	0.955768	0.80526
ENSG00000101230	ISM1	0.0110968	0.0208283	0.735477	0.975402	0.573336	0	0	0
ENSG00000101236	RNF24	7.43899	7.45606	1.32244	0.980717	3.15437	23.7164	15.4445	16.116
ENSG00000101246	ARFRP1	8.86553	10.4974	8.44225	9.66287	10.2613	0.400845	0.241986	0.10506
ENSG00000101247	NDUFAF5	13.999	7.78421	13.5753	15.1213	11.0467	1.3199	1.53621	1.59895
ENSG00000101255	TRIB3	1.01815	9.60585	1.03168	0.697997	1.48213	0	0.0306398	0
ENSG00000101265	RASSF2	2.50051	0.759087	25.1217	23.3441	27.6482	0	0	0
ENSG00000101266	CSNK2A1	35.4196	25.7151	9.5621	9.06481	6.76984	11.3497	12.7571	13.1726
ENSG00000101278	RPS10L	0.932743	2.37895	0.58807	0.626813	2.32595	0	0	0
ENSG00000101290	CDS2	11.7127	12.2257	23.6221	18.9948	14.4963	8.89181	9.60463	12.4034
[truncated: 19,106 more rows]
