# Supplementary material for: A comprehensive joint analysis of the long and short RNA transcriptomes of human erythrocytes
Source: BMC Genomics. 2015 Nov 16;16:952. doi: 10.1186/s12864-015-2156-2 (PMC4647483; doi:10.1186/s12864-015-2156-2)
Supplement: Additional file 3: Table S2. — GATHER gene ontology categorization of top 500 expressed genes. (XLSX 70 kb) [file 12864_2015_2156_MOESM3_ESM.xlsx]

## Sheet: Sheet1
Rank	Annotation	Total Genes With Ann	Your Genes (With Ann)	Your Genes (No Ann)	Genome (With Ann)	Genome (No Ann)	ln(Bayes factor)	neg ln(p value)	FE: neg ln(p value)	FE: neg ln(FDR)	Genes
1	GO:0006412 [6]: protein biosynthesis	52	52	219	479	11529	39.33	11.17	44.73	38.38	ARL6IP DPM2 EEF1A1 EEF2 EIF1AY EIF2AK1 EIF2C2 GSPT1 GYPC MAN1A2 NACA NARS PAIP2 PIGC RARS RPL11 RPL12 RPL13 RPL13A RPL18A RPL19 RPL21 RPL23A RPL24 RPL26 RPL27A RPL30 RPL31 RPL32 RPL34 RPL35A RPL36A RPL37 RPL37A RPL38 RPL4 RPL41 RPL7 RPLP1 RPLP2 RPS10 RPS11 RPS12 RPS13 RPS14 RPS15 RPS15A RPS20 RPS24 RPS27 RPS6 RPS8
2	GO:0044267 [6]: cellular protein metabolism	129	129	142	2658	9350	38.83	11.17	44.05	38.38	AGTPBP1 ANKIB1 ARL6IP BAG1 BAZ1A BIRC2 BMP2K BRCA1 CCT2 CDC34 CDC42BPA CDK8 CLK1 CLPX CSNK1G3 CTSB DNAJB2 DNAJC6 DPM2 EEF1A1 EEF2 EIF1AY EIF2AK1 EIF2C2 ERAF FANCL FAU FBXO7 FBXO9 FBXW7 FKBP3 FKBP8 GSPT1 GYPC HERC1 HIP2 HP1-BP74 MAN1A2 MAPK1 MAPK8 MARK3 MKRN1 MPP6 MTMR3 NACA NAP1L4 NARS NEDD4L PAIP2 PCGF5 PCMT1 PFDN5 PICALM PIGC PIM1 PKN2 PPM1A PSMF1 PTPN4 PTPRA RARS RIOK3 RNF10 RNF11 RNF13 RNF14 …
3	GO:0019538 [5]: protein metabolism	129	129	142	2679	9329	38.17	11.17	43.37	38.1	AGTPBP1 ANKIB1 ARL6IP BAG1 BAZ1A BIRC2 BMP2K BRCA1 CCT2 CDC34 CDC42BPA CDK8 CLK1 CLPX CSNK1G3 CTSB DNAJB2 DNAJC6 DPM2 EEF1A1 EEF2 EIF1AY EIF2AK1 EIF2C2 ERAF FANCL FAU FBXO7 FBXO9 FBXW7 FKBP3 FKBP8 GSPT1 GYPC HERC1 HIP2 HP1-BP74 MAN1A2 MAPK1 MAPK8 MARK3 MKRN1 MPP6 MTMR3 NACA NAP1L4 NARS NEDD4L PAIP2 PCGF5 PCMT1 PFDN5 PICALM PIGC PIM1 PKN2 PPM1A PSMF1 PTPN4 PTPRA RARS RIOK3 RNF10 RNF11 RNF13 RNF14 …
4	GO:0044260 [5]: cellular macromolecule metabolism	131	131	140	2855	9153	34.94	11.17	40.12	35.14	AGTPBP1 ANKIB1 ARL6IP BAG1 BAZ1A BIRC2 BMP2K BPGM BRCA1 CCT2 CDC34 CDC42BPA CDK8 CLK1 CLPX CSNK1G3 CTSB DNAJB2 DNAJC6 DPM2 EEF1A1 EEF2 EIF1AY EIF2AK1 EIF2C2 ERAF FANCL FAU FBXO7 FBXO9 FBXW7 FKBP3 FKBP8 GSPT1 GYPC HERC1 HIP2 HP1-BP74 MAN1A2 MAPK1 MAPK8 MARK3 MKRN1 MPP6 MTMR3 NACA NAP1L4 NARS NEDD4L PAIP2 PCGF5 PCMT1 PFDN5 PICALM PIGC PIM1 PKN2 PPM1A PSMF1 PTPN4 PTPRA RARS RIOK3 RNF10 RNF11 RNF13 R…
5	GO:0009059 [5]: macromolecule biosynthesis	52	52	219	541	11467	34.49	11.17	39.85	35.1	ARL6IP DPM2 EEF1A1 EEF2 EIF1AY EIF2AK1 EIF2C2 GSPT1 GYPC MAN1A2 NACA NARS PAIP2 PIGC RARS RPL11 RPL12 RPL13 RPL13A RPL18A RPL19 RPL21 RPL23A RPL24 RPL26 RPL27A RPL30 RPL31 RPL32 RPL34 RPL35A RPL36A RPL37 RPL37A RPL38 RPL4 RPL41 RPL7 RPLP1 RPLP2 RPS10 RPS11 RPS12 RPS13 RPS14 RPS15 RPS15A RPS20 RPS24 RPS27 RPS6 RPS8
6	GO:0043170 [4]: macromolecule metabolism	131	131	140	3015	8993	30.4	11.17	35.54	30.97	AGTPBP1 ANKIB1 ARL6IP BAG1 BAZ1A BIRC2 BMP2K BPGM BRCA1 CCT2 CDC34 CDC42BPA CDK8 CLK1 CLPX CSNK1G3 CTSB DNAJB2 DNAJC6 DPM2 EEF1A1 EEF2 EIF1AY EIF2AK1 EIF2C2 ERAF FANCL FAU FBXO7 FBXO9 FBXW7 FKBP3 FKBP8 GSPT1 GYPC HERC1 HIP2 HP1-BP74 MAN1A2 MAPK1 MAPK8 MARK3 MKRN1 MPP6 MTMR3 NACA NAP1L4 NARS NEDD4L PAIP2 PCGF5 PCMT1 PFDN5 PICALM PIGC PIM1 PKN2 PPM1A PSMF1 PTPN4 PTPRA RARS RIOK3 RNF10 RNF11 RNF13 R…
7	GO:0044249 [5]: cellular biosynthesis	58	58	213	886	11122	23.16	11.17	28.41	23.99	ALAS2 ARL6IP DPM2 EEF1A1 EEF2 EIF1AY EIF2AK1 EIF2C2 FECH GLUL GSPT1 GUK1 GYPC MAN1A2 NACA NARS OAZ1 ODC1 PAIP2 PIGC RARS RPL11 RPL12 RPL13 RPL13A RPL18A RPL19 RPL21 RPL23A RPL24 RPL26 RPL27A RPL30 RPL31 RPL32 RPL34 RPL35A RPL36A RPL37 RPL37A RPL38 RPL4 RPL41 RPL7 RPLP1 RPLP2 RPS10 RPS11 RPS12 RPS13 RPS14 RPS15 RPS15A RPS20 RPS24 RPS27 RPS6 RPS8
8	GO:0009058 [4]: biosynthesis	59	59	212	930	11078	22.43	11.17	27.66	23.38	ALAS2 ARL6IP DPM2 EEF1A1 EEF2 EIF1AY EIF2AK1 EIF2C2 FECH GLUL GSPT1 GUK1 GYPC MAN1A2 NACA NARS OAZ1 ODC1 OPA1 PAIP2 PIGC RARS RPL11 RPL12 RPL13 RPL13A RPL18A RPL19 RPL21 RPL23A RPL24 RPL26 RPL27A RPL30 RPL31 RPL32 RPL34 RPL35A RPL36A RPL37 RPL37A RPL38 RPL4 RPL41 RPL7 RPLP1 RPLP2 RPS10 RPS11 RPS12 RPS13 RPS14 RPS15 RPS15A RPS20 RPS24 RPS27 RPS6 RPS8
9	GO:0044237 [4]: cellular metabolism	197	197	74	6368	5640	18.85	11.17	23.89	19.73	ADIPOR1 ADIPOR2 AGTPBP1 ALAS2 ANKIB1 ARL6IP ASCC2 ASH2L ASXL1 ATM BAG1 BAZ1A BIRC2 BMP2K BPGM BRCA1 BTF3 CA1 CCT2 CD36 CDC34 CDC42BPA CDK8 CDYL CHD2 CHPT1 CLK1 CLPX COX6B1 CSNK1G3 CTSB DEK DNAJB2 DNAJC6 DNMT1 DPM2 EEF1A1 EEF2 EIF1AY EIF2AK1 EIF2C2 ELF2 ERAF EZH1 FANCL FAU FBXO7 FBXO9 FBXW7 FECH FKBP3 FKBP8 GLUL GPX1 GSPT1 GUK1 GYPC HBXAP HERC1 HIP2 HP1-BP74 ITGB3BP KIAA1841 LKAP LYL1 MAN1A2 MAPK1…
10	GO:0044238 [4]: primary metabolism	188	188	83	6098	5910	16.21	11.17	21.2	17.14	ADIPOR1 ADIPOR2 AGTPBP1 ANKIB1 ARL6IP ASCC2 ASH2L ASXL1 ATM BAG1 BAZ1A BIRC2 BMP2K BPGM BRCA1 BTF3 CCT2 CD36 CDC34 CDC42BPA CDK8 CDYL CHD2 CHPT1 CLK1 CLPX CSNK1G3 CTSB DEK DNAJB2 DNAJC6 DNMT1 DPM2 EEF1A1 EEF2 EIF1AY EIF2AK1 EIF2C2 ELF2 ERAF EZH1 FANCL FAU FBXO7 FBXO9 FBXW7 FKBP3 FKBP8 GLUL GSPT1 GUK1 GYPC HBXAP HERC1 HIP2 HP1-BP74 ITGB3BP KIAA1841 LKAP LYL1 MAN1A2 MAPK1 MAPK8 MARK3 MKRN1 MLLT7 MP…
11	GO:0050875 [3]: cellular physiological process	241	241	30	8854	3154	15.86	11.17	21.02	17.05	ABCC4 ADIPOR1 ADIPOR2 AGTPBP1 AKAP7 ALAS2 ANK1 ANKIB1 AP2M1 ARL6IP ASCC2 ASH2L ASXL1 ATM BAG1 BAZ1A BCL2L1 BIRC2 BMP2K BNIP3L BPGM BRCA1 BTF3 CA1 CCNB1 CCT2 CD36 CDC27 CDC34 CDC42BPA CDK8 CDYL CHD2 CHPT1 CLK1 CLNS1A CLPX CORO1C COX6B1 CSNK1G3 CTSB DAP3 DEK DLEU2 DNAJB2 DNAJC6 DNMT1 DPM2 EEF1A1 EEF2 EIF1AY EIF2AK1 EIF2C2 ELF2 EPB41 EPS15 ERAF EZH1 FANCL FAU FBXO7 FBXO9 FBXW7 FECH FKBP3 FKBP8 FTH1 …
12	GO:0008152 [3]: metabolism	199	199	72	6766	5242	13.91	11.17	18.88	15	ADIPOR1 ADIPOR2 AGTPBP1 ALAS2 ANKIB1 ARL6IP ASCC2 ASH2L ASXL1 ATM BAG1 BAZ1A BIRC2 BMP2K BPGM BRCA1 BTF3 CA1 CCT2 CD36 CDC34 CDC42BPA CDK8 CDYL CHD2 CHPT1 CLK1 CLPX COX6B1 CSNK1G3 CTSB DEK DNAJB2 DNAJC6 DNMT1 DPM2 EEF1A1 EEF2 EIF1AY EIF2AK1 EIF2C2 ELF2 ERAF EZH1 FANCL FAU FBXO7 FBXO9 FBXW7 FECH FKBP3 FKBP8 GLUL GPX1 GSPT1 GUK1 GYPC HBXAP HERC1 HIP2 HP1-BP74 ITGB3BP KIAA1841 LKAP LYL1 MAN1A2 MAPK1…
13	GO:0006512 [8]: ubiquitin cycle	35	35	236	512	11496	12.91	11.17	18.15	14.35	ANKIB1 BAZ1A BIRC2 BRCA1 CDC34 FANCL FBXO7 FBXO9 FBXW7 HERC1 HIP2 MKRN1 NEDD4L PCGF5 RNF10 RNF11 RNF13 RNF14 RNF38 SENP6 SIAH2 SKP1A TCEB2 TRIM58 TRIP12 UBE2B UBE2D2 UBE2D3 UBE2H UHRF2 USP12 USP15 USP32 USP33 USP48
14	GO:0007186 [6]: G-protein coupled receptor protein signaling pathway	2	2	269	992	11016	11.87	11.17	0	0	GNAS GNB1
15	GO:0006464 [7]: protein modification	65	65	206	1444	10564	11.65	11.17	16.68	12.95	ANKIB1 BAG1 BAZ1A BIRC2 BMP2K BRCA1 CDC34 CDC42BPA CDK8 CLK1 CSNK1G3 DNAJC6 DPM2 EIF2AK1 FANCL FAU FBXO7 FBXO9 FBXW7 GYPC HERC1 HIP2 MAN1A2 MAPK1 MAPK8 MARK3 MKRN1 MTMR3 NEDD4L PCGF5 PCMT1 PIGC PIM1 PKN2 PPM1A PTPN4 PTPRA RIOK3 RNF10 RNF11 RNF13 RNF14 RNF38 SCYL2 SENP6 SIAH2 SKP1A SLK TCEB2 TLK2 TRIM58 TRIP12 UBE2B UBE2D2 UBE2D3 UBE2H UBQLN1 UHRF2 USP12 USP15 USP32 USP33 USP48 VRK1 WNK1
16	GO:0007166 [5]: cell surface receptor linked signal transduction	8	8	263	1413	10595	10.12	11.17	0	0	BAG1 BIRC2 BSG CSNK1G3 EPS15 GNAS GNB1 SHOC2
17	GO:0009605 [4]: response to external stimulus	7	7	264	1256	10752	8.58	11.17	0	0	CLNS1A EIF2AK1 FECH MAPK1 NEDD4L NSEP1 OPA1
18	GO:0050874 [3]: organismal physiological process	16	16	255	1828	10180	7.93	11.17	0	0	B2M BPGM CD36 CLNS1A EPB41 FTH1 GABARAP GLUL GNAS MAPK1 MINPP1 NEDD4L NFAT5 NFE2 OPA1 TCF8
19	GO:0006952 [5]: defense response	3	3	268	835	11173	6.57	9.78	0	0	B2M FTH1 TCF8
20	GO:0007154 [3]: cell communication	48	48	223	3427	8581	5.56	8.97	0	0	ADIPOR1 ADIPOR2 ANK1 ARL4A ARMC8 ATM BAG1 BIRC2 BSG CD36 CD44 CDC42BPA CORO1C CSNK1G3 DEK EPS15 FKBP8 GABARAP GLUL GNAS GNB1 HDGF ITGB3BP MAPK1 MAPK8 MPP1 NFAT5 OPTN PKN2 PNN PPM1A RAB2B RAB6A RAPGEF2 RGS10 RHEB RHOT1 RNF14 RPS27 RSU1 SHOC2 SIAH2 SMAD2 SNX3 TANK TLK2 VAPA WNK1
21	GO:0006955 [4]: immune response	3	3	268	744	11264	4.77	8.4	0	0	B2M FTH1 TCF8
22	GO:0009581 [5]: detection of external stimulus	2	2	269	593	11415	3.43	6.93	0	0	CLNS1A OPA1
23	GO:0043207 [5]: response to external biotic stimulus	1	1	270	501	11507	3.39	6.85	0	0	NSEP1
24	GO:0009607 [4]: response to biotic stimulus	7	7	264	951	11057	3.22	6.73	0	0	B2M DNAJB2 FTH1 GPX1 NSEP1 PRDX6 TCF8
25	GO:0050877 [4]: neurophysiological process	5	5	266	803	11205	3.05	6.49	0	0	CLNS1A GABARAP GLUL MAPK1 OPA1
26	GO:0007600 [5]: sensory perception	2	2	269	562	11446	2.83	6.21	0	0	CLNS1A OPA1
27	GO:0009613 [5]: response to pest, pathogen or parasite	1	1	270	470	11538	2.74	6.16	0	0	NSEP1
28	GO:0050896 [3]: response to stimulus	24	24	247	1920	10088	2.71	6.16	0	0	ADIPOR1 ADIPOR2 ATM B2M BRCA1 CLNS1A DNAJB2 EIF2AK1 FANCL FECH FTH1 GPX1 MAPK1 MAPK8 NEDD4L NEIL3 NSEP1 OPA1 POLE2 PRDX6 SLK TCF8 TLK2 UBE2B
29	GO:0016567 [9]: protein ubiquitination	17	17	254	288	11720	2.56	5.96	7.73	4.14	ANKIB1 BAZ1A BIRC2 BRCA1 FBXO9 MKRN1 NEDD4L PCGF5 RNF10 RNF11 RNF13 RNF14 RNF38 SIAH2 TRIM58 TRIP12 UHRF2
30	GO:0009987 [2]: cellular process	257	257	14	10690	1318	2.23	5.55	7.26	3.73	ABCC4 ADIPOR1 ADIPOR2 AGTPBP1 AKAP7 ALAS2 ANK1 ANKIB1 AP2M1 ARL4A ARL6IP ARMC8 ASCC2 ASH2L ASXL1 ATM BAG1 BAZ1A BCL2L1 BIRC2 BMP2K BNIP3L BPGM BRCA1 BSG BTF3 CA1 CCNB1 CCT2 CD36 CD44 CDC27 CDC34 CDC42BPA CDK8 CDYL CHD2 CHPT1 CLK1 CLNS1A CLPX CORO1C COX6B1 CSNK1G3 CTSB DAP3 DEK DLEU2 DNAJB2 DNAJC6 DNMT1 DPM2 EEF1A1 EEF2 EIF1AY EIF2AK1 EIF2C2 ELF2 EPB41 EPS15 ERAF EZH1 FANCL FAU FBXO7 FBXO9 FBXW7 F…
31	GO:0000059 [8]: protein-nucleus import, docking	4	4	267	13	11995	2.2	5.47	7.73	4.14	NUP98 TNPO1 XPO1 XPO7
32	GO:0007165 [4]: signal transduction	42	42	229	2784	9224	1.94	5.22	0	0	ADIPOR1 ADIPOR2 ANK1 ARL4A ATM BAG1 BIRC2 BSG CDC42BPA CORO1C CSNK1G3 DEK EPS15 FKBP8 GNAS GNB1 HDGF ITGB3BP MAPK1 MAPK8 MPP1 NFAT5 OPTN PKN2 PPM1A RAB2B RAB6A RAPGEF2 RGS10 RHEB RHOT1 RNF14 RPS27 RSU1 SHOC2 SIAH2 SMAD2 SNX3 TANK TLK2 VAPA WNK1
33	GO:0019941 [9]: modification-dependent protein catabolism	9	9	262	105	11903	1.65	4.91	6.97	3.55	FBXO7 PSMF1 RNF11 SIAH2 USP12 USP15 USP32 USP33 USP48
34	GO:0006511 [10]: ubiquitin-dependent protein catabolism	9	9	262	105	11903	1.65	4.91	6.97	3.55	FBXO7 PSMF1 RNF11 SIAH2 USP12 USP15 USP32 USP33 USP48
35	GO:0009653 [3]: morphogenesis	12	12	259	1138	10870	1.4	4.69	0	0	ANK1 ASH2L CHPT1 ERAF EZH1 GYPC MBNL1 MINPP1 MYL6 NCOA4 SNCA SOX6
36	GO:0006414 [8]: translational elongation	4	4	267	17	11991	1.37	4.65	6.88	3.51	EEF1A1 EEF2 RPLP1 RPLP2
37	GO:0007049 [5]: cell cycle	28	28	243	685	11323	1.22	4.51	6.13	2.86	ATM BRCA1 CCNB1 CCT2 CDC27 CDC34 CDK8 CLK1 DLEU2 DNAJC6 GSPT1 MAPK1 MLLT7 NUP98 ORC4L POLE2 RBL1 RIOK3 SESN3 SIAH2 STAG2 STRN3 TERF2 TFDP1 TFDP2 TLK2 TOP1 TXNL4B
38	GO:0007275 [2]: development	24	24	247	1763	10245	0.98	4.25	0	0	ALAS2 ANK1 ASH2L CDYL CHPT1 DNMT1 ERAF EZH1 FECH GYPC MBNL1 MBNL3 MINPP1 MYL6 NCOA4 NFE2 PARN PHC3 PIM1 RCP9 SIAH2 SIRT5 SNCA SOX6
39	GO:0009399 [5]: nitrogen fixation	2	2	269	1	12007	0.98	4.25	6.55	3.23	GLUL NIFUN
40	GO:0007267 [4]: cell-cell signaling	3	3	268	535	11473	0.88	4.21	0	0	GABARAP GLUL MAPK1
41	GO:0008104 [4]: protein localization	21	21	250	471	11537	0.83	4.16	5.81	2.82	AKAP7 AP2M1 CLPX DEK GABARAP GABARAPL2 GDI2 GOSR1 KPNA5 MXI1 NUP98 RAB2B RAB6A RHOT1 SCFD1 SNX3 TLOC1 TNPO1 VTI1B XPO1 XPO7
42	GO:0009887 [4]: organogenesis	9	9	262	915	11093	0.79	4.1	0	0	ASH2L ERAF GYPC MBNL1 MINPP1 MYL6 NCOA4 SNCA SOX6
43	GO:0048513 [3]: organ development	9	9	262	915	11093	0.79	4.1	0	0	ASH2L ERAF GYPC MBNL1 MINPP1 MYL6 NCOA4 SNCA SOX6
44	GO:0006605 [7]: protein targeting	9	9	262	122	11886	0.73	4.06	6	2.86	DEK GABARAP KPNA5 MXI1 NUP98 TLOC1 TNPO1 XPO1 XPO7
45	GO:0051170 [7]: nuclear import	6	6	265	56	11952	0.65	3.96	6.04	2.86	KPNA5 MXI1 NUP98 TNPO1 XPO1 XPO7
46	GO:0006606 [7]: protein-nucleus import	6	6	265	56	11952	0.65	3.96	6.04	2.86	KPNA5 MXI1 NUP98 TNPO1 XPO1 XPO7
47	GO:0006259 [5]: DNA metabolism	22	22	249	516	11492	0.57	3.91	5.52	2.59	ATM BRCA1 CDC34 CDYL CHD2 DNMT1 FANCL HBXAP HP1-BP74 NAP1L4 NEIL3 NUP98 ORC4L POLE2 SIRT5 SLK SMARCA5 SOX6 TFDP2 TLK2 TOP1 UBE2B
48	GO:0043037 [7]: translation	10	10	261	153	11855	0.47	3.82	5.71	2.75	EEF1A1 EEF2 EIF1AY EIF2AK1 NACA NARS PAIP2 RARS RPLP1 RPLP2
49	GO:0015031 [5]: protein transport	20	20	251	457	11551	0.42	3.77	5.39	2.49	AP2M1 CLPX DEK GABARAP GABARAPL2 GDI2 GOSR1 KPNA5 MXI1 NUP98 RAB2B RAB6A RHOT1 SCFD1 SNX3 TLOC1 TNPO1 VTI1B XPO1 XPO7
50	GO:0045184 [5]: establishment of protein localization	20	20	251	459	11549	0.37	3.7	5.35	2.48	AP2M1 CLPX DEK GABARAP GABARAPL2 GDI2 GOSR1 KPNA5 MXI1 NUP98 RAB2B RAB6A RHOT1 SCFD1 SNX3 TLOC1 TNPO1 VTI1B XPO1 XPO7
51	GO:0020027 [7]: hemoglobin metabolism	2	2	269	2	12006	0.3	3.6	5.87	2.84	EIF2AK1 ERAF
52	GO:0045884 [9]: regulation of survival gene product activity	2	2	269	2	12006	0.3	3.6	5.87	2.84	BCL2L1 BNIP3L
53	GO:0008634 [10]: negative regulation of survival gene product activity	2	2	269	2	12006	0.3	3.6	5.87	2.84	BCL2L1 BNIP3L
54	GO:0008283 [4]: cell proliferation	35	35	236	1023	10985	-0.1	0	4.6	1.87	ATM BRCA1 CCNB1 CCT2 CDC27 CDC34 CDK8 CLK1 DLEU2 DNAJC6 EPS15 FTH1 GSPT1 HDGF MAPK1 MLLT7 MXI1 NUP98 ORC4L POLE2 RBL1 RIOK3 RPS27 SESN3 SIAH2 STAG2 STRN3 TCF8 TERF2 TFDP1 TFDP2 TLK2 TOP1 TXNL4B VTI1B
55	GO:0017038 [6]: protein import	6	6	265	67	11941	-0.13	0	5.22	2.38	KPNA5 MXI1 NUP98 TNPO1 XPO1 XPO7
56	GO:0007399 [5]: neurogenesis	2	2	269	401	11607	-0.22	0	0	0	MBNL1 SNCA
57	GO:0007582 [2]: physiological process	244	244	27	10218	1790	-0.23	0	4.45	1.78	ABCC4 ADIPOR1 ADIPOR2 AGTPBP1 AKAP7 ALAS2 ANK1 ANKIB1 AP2M1 ARL6IP ASCC2 ASH2L ASXL1 ATM B2M BAG1 BAZ1A BCL2L1 BIRC2 BMP2K BNIP3L BPGM BRCA1 BTF3 CA1 CCNB1 CCT2 CD36 CDC27 CDC34 CDC42BPA CDK8 CDYL CHD2 CHPT1 CLK1 CLNS1A CLPX CORO1C COX6B1 CSNK1G3 CTSB DAP3 DEK DLEU2 DNAJB2 DNAJC6 DNMT1 DPM2 EEF1A1 EEF2 EIF1AY EIF2AK1 EIF2C2 ELF2 EPB41 EPS15 ERAF EZH1 FANCL FAU FBXO7 FBXO9 FBXW7 FECH FKBP3 FKBP8 F…
58	GO:0043283 [4]: biopolymer metabolism	48	48	223	1563	10445	-0.48	0	4.04	1.78	AGTPBP1 ATM BRCA1 CDC34 CDYL CHD2 CTSB DNMT1 FANCL FBXO7 GSPT1 HBXAP HP1-BP74 LKAP NAP1L4 NARS NEDD4L NEIL3 NUP98 ORC4L PAPOLA PARN POLE2 PSMF1 RARS RBM23 RNF11 RNF13 RPS15A SENP6 SIAH2 SIRT5 SLK SMARCA5 SOX6 TFDP2 TFRC TLK2 TOP1 TXNL4B UBE2B USP12 USP15 USP32 USP33 USP48 YME1L1 ZNF638
59	GO:0007155 [4]: cell adhesion	5	5	266	577	11431	-0.55	0	0	0	ARMC8 CD36 CD44 ITGB3BP PNN
60	GO:0006879 [8]: iron ion homeostasis	3	3	268	16	11992	-0.65	0	4.84	2.03	FTH1 FTL TFRC
61	GO:0009755 [4]: hormone-mediated signaling	2	2	269	5	12003	-0.88	0	4.66	1.91	ADIPOR1 ADIPOR2
62	GO:0006596 [8]: polyamine biosynthesis	2	2	269	5	12003	-0.88	0	4.66	1.91	OAZ1 ODC1
63	GO:0015672 [7]: monovalent inorganic cation transport	1	1	270	290	11718	-0.91	0	0	0	NEDD4L
64	GO:0006826 [9]: iron ion transport	3	3	268	18	11990	-0.93	0	4.55	1.85	FTH1 FTL TFRC
65	GO:0019725 [4]: cell homeostasis	6	6	265	82	11926	-0.96	0	4.33	1.78	CLNS1A FTH1 FTL NEDD4L SLC4A1 TFRC
66	GO:0006916 [8]: anti-apoptosis	6	6	265	86	11922	-1.15	0	4.13	1.78	BAG1 BCL2L1 BIRC2 BNIP3L OPA1 SNCA
67	GO:0046916 [8]: transition metal ion homeostasis	3	3	268	20	11988	-1.17	0	4.3	1.78	FTH1 FTL TFRC
68	GO:0009719 [4]: response to endogenous stimulus	10	10	261	204	11804	-1.2	0	3.89	1.78	ADIPOR1 ADIPOR2 ATM BRCA1 FANCL NEIL3 POLE2 SLK TLK2 UBE2B
69	GO:0005975 [5]: carbohydrate metabolism	3	3	268	405	11603	-1.27	0	0.01	0	BPGM MAN1A2 RPIA
70	GO:0006457 [7]: protein folding	10	10	261	207	11801	-1.27	0	3.8	1.78	BAG1 CCT2 CLPX DNAJB2 DNAJC6 ERAF FKBP3 FKBP8 PFDN5 ST13
71	GO:0006812 [6]: cation transport	4	4	267	466	11542	-1.27	0	0.01	0	FTH1 FTL NEDD4L TFRC
72	GO:0051169 [6]: nuclear transport	6	6	265	89	11919	-1.28	0	3.99	1.78	KPNA5 MXI1 NUP98 TNPO1 XPO1 XPO7
73	GO:0006366 [8]: transcription from Pol II promoter	16	16	255	414	11594	-1.33	0	3.54	1.64	BRCA1 BTF3 CHD2 DEK DNMT1 MLLT7 NFAT5 NFE2 NFE2L2 NSEP1 RNF14 SMARCA5 TCEB2 TCF8 TFDP1 TFDP2
74	GO:0042592 [3]: homeostasis	6	6	265	96	11912	-1.57	0	3.68	1.7	CLNS1A FTH1 FTL NEDD4L SLC4A1 TFRC
75	GO:0006913 [6]: nucleocytoplasmic transport	6	6	265	96	11912	-1.57	0	3.68	1.7	KPNA5 MXI1 NUP98 TNPO1 XPO1 XPO7
76	GO:0006325 [7]: establishment and/or maintenance of chromatin architecture	9	9	262	187	11821	-1.57	0	3.51	1.62	CDYL CHD2 HBXAP HP1-BP74 NAP1L4 SIRT5 SMARCA5 SOX6 TLK2
77	GO:0006595 [7]: polyamine metabolism	2	2	269	8	12000	-1.58	0	3.94	1.78	OAZ1 ODC1
78	GO:0043066 [7]: negative regulation of apoptosis	6	6	265	97	11911	-1.6	0	3.63	1.7	BAG1 BCL2L1 BIRC2 BNIP3L OPA1 SNCA
79	GO:0006357 [8]: regulation of transcription from Pol II promoter	10	10	261	221	11787	-1.61	0	3.43	1.62	BRCA1 CHD2 DEK DNMT1 NFE2 RNF14 SMARCA5 TCF8 TFDP1 TFDP2
80	GO:0007001 [7]: chromosome organization and biogenesis (sensu Eukaryota)	10	10	261	221	11787	-1.61	0	3.43	1.62	CDYL CHD2 HBXAP HP1-BP74 NAP1L4 SIRT5 SMARCA5 SOX6 TERF2 TLK2
81	GO:0043069 [6]: negative regulation of programmed cell death	6	6	265	98	11910	-1.64	0	3.59	1.68	BAG1 BCL2L1 BIRC2 BNIP3L OPA1 SNCA
82	GO:0050801 [4]: ion homeostasis	5	5	266	71	11937	-1.65	0	3.64	1.7	FTH1 FTL NEDD4L SLC4A1 TFRC
83	GO:0006873 [5]: cell ion homeostasis	5	5	266	71	11937	-1.65	0	3.64	1.7	FTH1 FTL NEDD4L SLC4A1 TFRC
84	GO:0009628 [5]: response to abiotic stimulus	3	3	268	378	11630	-1.68	0	0.01	0	FECH MAPK1 NEDD4L
85	GO:0051276 [6]: chromosome organization and biogenesis	10	10	261	227	11781	-1.73	0	3.28	1.51	CDYL CHD2 HBXAP HP1-BP74 NAP1L4 SIRT5 SMARCA5 SOX6 TERF2 TLK2
86	GO:0009725 [5]: response to hormone stimulus	2	2	269	9	11999	-1.76	0	3.75	1.75	ADIPOR1 ADIPOR2
87	GO:0043087 [4]: regulation of GTPase activity	3	3	268	26	11982	-1.76	0	3.67	1.7	CENTB2 DDEF1 GDI2
88	GO:0016050 [6]: vesicle organization and biogenesis	1	1	270	0	12008	-1.76	0	3.81	1.78	EPS15
89	GO:0016226 [6]: iron-sulfur cluster assembly	1	1	270	0	12008	-1.76	0	3.81	1.78	NIFUN
90	GO:0019896 [9]: axon transport of mitochondrion	1	1	270	0	12008	-1.76	0	3.81	1.78	OPA1
91	GO:0030011 [6]: maintenance of cell polarity	1	1	270	0	12008	-1.76	0	3.81	1.78	ANK1
92	GO:0035090 [7]: maintenance of apical/basal cell polarity	1	1	270	0	12008	-1.76	0	3.81	1.78	ANK1
93	GO:0042772 [7]: DNA damage response, signal transduction resulting in transcription	1	1	270	0	12008	-1.76	0	3.81	1.78	BRCA1
94	GO:0045199 [8]: maintenance of epithelial cell polarity	1	1	270	0	12008	-1.76	0	3.81	1.78	ANK1
95	GO:0045739 [8]: positive regulation of DNA repair	1	1	270	0	12008	-1.76	0	3.81	1.78	BRCA1
96	GO:0045993 [10]: negative regulation of translational initiation by iron	1	1	270	0	12008	-1.76	0	3.81	1.78	EIF2AK1
97	GO:0046599 [10]: regulation of centriole replication	1	1	270	0	12008	-1.76	0	3.81	1.78	BRCA1
98	GO:0046600 [11]: negative regulation of centriole replication	1	1	270	0	12008	-1.76	0	3.81	1.78	BRCA1
99	GO:0046605 [9]: regulation of centrosome cycle	1	1	270	0	12008	-1.76	0	3.81	1.78	BRCA1
100	GO:0046606 [10]: negative regulation of centrosome cycle	1	1	270	0	12008	-1.76	0	3.81	1.78	BRCA1
101	GO:0046984 [7]: regulation of hemoglobin biosynthesis	1	1	270	0	12008	-1.76	0	3.81	1.78	EIF2AK1
102	GO:0046986 [8]: negative regulation of hemoglobin biosynthesis	1	1	270	0	12008	-1.76	0	3.81	1.78	EIF2AK1
103	GO:0048284 [6]: organelle fusion	1	1	270	0	12008	-1.76	0	3.81	1.78	OPA1
104	GO:0048285 [6]: organelle fission	1	1	270	0	12008	-1.76	0	3.81	1.78	OPA1
105	GO:0000266 [7]: mitochondrial fission	1	1	270	0	12008	-1.76	0	3.81	1.78	OPA1
106	GO:0006444 [9]: nascent polypeptide association	1	1	270	0	12008	-1.76	0	3.81	1.78	NACA
107	GO:0006447 [9]: regulation of translational initiation by iron	1	1	270	0	12008	-1.76	0	3.81	1.78	EIF2AK1
108	GO:0006522 [8]: alanine metabolism	1	1	270	0	12008	-1.76	0	3.81	1.78	PROSC
109	GO:0006657 [11]: CDP-choline pathway	1	1	270	0	12008	-1.76	0	3.81	1.78	CHPT1
110	GO:0006797 [7]: polyphosphate metabolism	1	1	270	0	12008	-1.76	0	3.81	1.78	MINPP1
111	GO:0006978 [8]: DNA damage response, signal transduction by p53 class mediator resulting in transcription of p21 class mediator	1	1	270	0	12008	-1.76	0	3.81	1.78	BRCA1
112	GO:0006999 [6]: nuclear pore organization and biogenesis	1	1	270	0	12008	-1.76	0	3.81	1.78	NUP98
113	GO:0007099 [9]: centriole replication	1	1	270	0	12008	-1.76	0	3.81	1.78	BRCA1
114	GO:0008053 [7]: mitochondrial fusion	1	1	270	0	12008	-1.76	0	3.81	1.78	OPA1
115	GO:0009052 [9]: pentose-phosphate shunt, non-oxidative branch	1	1	270	0	12008	-1.76	0	3.81	1.78	RPIA
116	GO:0009078 [7]: pyruvate family amino acid metabolism	1	1	270	0	12008	-1.76	0	3.81	1.78	PROSC
117	GO:0006323 [6]: DNA packaging	9	9	262	195	11813	-1.77	0	3.29	1.51	CDYL CHD2 HBXAP HP1-BP74 NAP1L4 SIRT5 SMARCA5 SOX6 TLK2
118	GO:0006793 [5]: phosphorus metabolism	24	24	247	758	11250	-1.84	0	2.76	1.2	BMP2K CDC42BPA CDK8 CLK1 CSNK1G3 DNAJC6 EIF2AK1 MAPK1 MAPK8 MARK3 MINPP1 MTMR3 PIM1 PKN2 PPM1A PTPN4 PTPRA RIOK3 SCYL2 SLK TLK2 UQCRB VRK1 WNK1
119	GO:0006796 [6]: phosphate metabolism	24	24	247	758	11250	-1.84	0	2.76	1.2	BMP2K CDC42BPA CDK8 CLK1 CSNK1G3 DNAJC6 EIF2AK1 MAPK1 MAPK8 MARK3 MINPP1 MTMR3 PIM1 PKN2 PPM1A PTPN4 PTPRA RIOK3 SCYL2 SLK TLK2 UQCRB VRK1 WNK1
120	GO:0006811 [5]: ion transport	9	9	262	695	11313	-1.84	0	0.02	0	ABCC4 AKAP7 CLNS1A FTH1 FTL NEDD4L SLC4A1 TFRC WNK1
121	GO:0006886 [6]: intracellular protein transport	12	12	259	302	11706	-1.85	0	3.08	1.41	AP2M1 DEK GABARAP GOSR1 KPNA5 MXI1 NUP98 TLOC1 TNPO1 VTI1B XPO1 XPO7
122	GO:0006875 [7]: metal ion homeostasis	4	4	267	50	11958	-1.87	0	3.47	1.62	FTH1 FTL NEDD4L TFRC
123	GO:0006783 [6]: heme biosynthesis	2	2	269	10	11998	-1.92	0	3.59	1.68	ALAS2 FECH
124	GO:0015669 [5]: gas transport	2	2	269	11	11997	-2.06	0	3.43	1.62	HBB HBM
125	GO:0015671 [6]: oxygen transport	2	2	269	11	11997	-2.06	0	3.43	1.62	HBB HBM
126	GO:0045047 [6]: protein-ER targeting	2	2	269	11	11997	-2.06	0	3.43	1.62	DEK TLOC1
127	GO:0006613 [7]: cotranslational protein-membrane targeting	2	2	269	11	11997	-2.06	0	3.43	1.62	DEK TLOC1
128	GO:0006091 [5]: generation of precursor metabolites and energy	7	7	264	562	11446	-2.13	0	0.03	0	BPGM COX6B1 FECH MICAL2 RPIA TXNL4B UQCRB
129	GO:0051235 [4]: maintenance of localization	2	2	269	12	11996	-2.2	0	3.29	1.51	FTH1 MXI1
130	GO:0006779 [7]: porphyrin biosynthesis	2	2	269	12	11996	-2.2	0	3.29	1.51	ALAS2 FECH
131	GO:0045786 [7]: negative regulation of cell cycle	5	5	266	85	11923	-2.2	0	3.02	1.37	ATM BRCA1 DLEU2 DNAJC6 RBL1
132	GO:0006468 [8]: protein amino acid phosphorylation	17	17	254	520	11488	-2.22	0	2.45	1.06	BMP2K CDC42BPA CDK8 CLK1 CSNK1G3 EIF2AK1 MAPK1 MAPK8 MARK3 PIM1 PKN2 RIOK3 SCYL2 SLK TLK2 VRK1 WNK1
133	GO:0043118 [4]: negative regulation of physiological process	14	14	257	405	11603	-2.25	0	2.51	1.07	BAG1 BCL2L1 BIRC2 BNIP3L DNMT1 EIF2AK1 FTH1 MLLT7 MXI1 OPA1 PARN SIRT5 SNCA TCF8
134	GO:0042168 [5]: heme metabolism	2	2	269	13	11995	-2.32	0	3.17	1.46	ALAS2 FECH
135	GO:0030154 [3]: cell differentiation	1	1	270	213	11795	-2.36	0	0.01	0	MBNL1
136	GO:0015840 [6]: urea transport	1	1	270	1	12007	-2.43	0	3.13	1.46	SLC14A1
137	GO:0042787 [10]: protein ubiquitination during ubiquitin-dependent protein catabolism	1	1	270	1	12007	-2.43	0	3.13	1.46	RNF11
138	GO:0046469 [8]: platelet activating factor metabolism	1	1	270	1	12007	-2.43	0	3.13	1.46	CHPT1
139	GO:0051238 [5]: sequestering of metal ion	1	1	270	1	12007	-2.43	0	3.13	1.46	FTH1
140	GO:0001672 [6]: regulation of chromatin assembly or disassembly	1	1	270	1	12007	-2.43	0	3.13	1.46	TLK2
141	GO:0006421 [9]: asparaginyl-tRNA aminoacylation	1	1	270	1	12007	-2.43	0	3.13	1.46	NARS
142	GO:0006663 [9]: platelet activating factor biosynthesis	1	1	270	1	12007	-2.43	0	3.13	1.46	CHPT1
143	GO:0006880 [6]: intracellular sequestering of iron ion	1	1	270	1	12007	-2.43	0	3.13	1.46	FTH1
144	GO:0006883 [8]: sodium ion homeostasis	1	1	270	1	12007	-2.43	0	3.13	1.46	NEDD4L
145	GO:0006974 [5]: response to DNA damage stimulus	8	8	263	193	11815	-2.44	0	2.56	1.09	ATM BRCA1 FANCL NEIL3 POLE2 SLK TLK2 UBE2B
146	GO:0000041 [8]: transition metal ion transport	3	3	268	36	11972	-2.45	0	2.91	1.28	FTH1 FTL TFRC
147	GO:0000074 [6]: regulation of cell cycle	13	13	258	385	11623	-2.48	0	2.27	0.95	ATM BRCA1 CCNB1 CCT2 CDK8 CLK1 DLEU2 DNAJC6 MLLT7 RBL1 SESN3 TFDP1 TFDP2
148	GO:0006612 [8]: protein-membrane targeting	2	2	269	15	11993	-2.53	0	2.94	1.29	DEK TLOC1
149	GO:0030003 [6]: cation homeostasis	4	4	267	66	11942	-2.58	0	2.68	1.15	FTH1 FTL NEDD4L TFRC
150	GO:0006333 [8]: chromatin assembly or disassembly	5	5	266	98	11910	-2.61	0	2.56	1.09	CDYL CHD2 HP1-BP74 NAP1L4 TLK2
151	GO:0042981 [6]: regulation of apoptosis	9	9	262	241	11767	-2.62	0	2.28	0.95	BAG1 BCL2L1 BIRC2 BNIP3L BRCA1 DAP3 MAPK1 OPA1 SNCA
152	GO:0044262 [6]: cellular carbohydrate metabolism	2	2	269	256	11752	-2.62	0	0.02	0	BPGM RPIA
153	GO:0006778 [6]: porphyrin metabolism	2	2	269	16	11992	-2.63	0	2.83	1.2	ALAS2 FECH
154	GO:0006139 [5]: nucleobase, nucleoside, nucleotide and nucleic acid metabolism	68	68	203	2899	9109	-2.64	0	0.96	0.43	ASCC2 ASH2L ASXL1 ATM BAZ1A BRCA1 BTF3 CDC34 CDK8 CDYL CHD2 DEK DNMT1 ELF2 EZH1 FANCL FBXO9 GSPT1 GUK1 HBXAP HIP2 HP1-BP74 ITGB3BP KIAA1841 LKAP LYL1 MLLT7 MXI1 NAP1L4 NARS NCOA4 NEIL3 NFAT5 NFE2 NFE2L2 NSEP1 NUP98 ORC4L PAPOLA PARN PFDN5 POLE2 POLR1D RARS RBL1 RBM23 RNF14 RPIA RPS15A SIRT5 SLK SMAD2 SMARCA5 SOX6 SP100 TCEB2 TCF8 TERF2 TFDP1 TFDP2 TLK2 TOP1 TXNL4B UBE2B UHRF2 UXS1 ZNF451 ZNF638
155	GO:0043067 [5]: regulation of programmed cell death	9	9	262	243	11765	-2.65	0	2.24	0.95	BAG1 BCL2L1 BIRC2 BNIP3L BRCA1 DAP3 MAPK1 OPA1 SNCA
156	GO:0045045 [5]: secretory pathway	6	6	265	134	11874	-2.66	0	2.41	1.03	ANK1 DEK GOSR1 SCFD1 TLOC1 VTI1B
157	GO:0051179 [3]: localization	40	40	231	1945	10063	-2.7	0	0.27	0.06	ABCC4 AKAP7 ANK1 AP2M1 CD36 CLNS1A CLPX CORO1C DEK FTH1 FTL GABARAP GABARAPL2 GDI2 GOSR1 HBB HBM KPNA5 MXI1 NEDD4L NUP54 NUP98 OPA1 OSBP2 PICALM RAB2B RAB6A RHOT1 SCFD1 SLC14A1 SLC4A1 SNX3 TFRC TLOC1 TNPO1 VTI1B WNK1 XPO1 XPO7 ZNF451
158	GO:0016310 [7]: phosphorylation	18	18	253	619	11389	-2.71	0	1.78	0.73	BMP2K CDC42BPA CDK8 CLK1 CSNK1G3 EIF2AK1 MAPK1 MAPK8 MARK3 PIM1 PKN2 RIOK3 SCYL2 SLK TLK2 UQCRB VRK1 WNK1
159	GO:0006270 [8]: DNA replication initiation	2	2	269	17	11991	-2.71	0	2.74	1.2	CDC34 ORC4L
160	GO:0006810 [4]: transport	40	40	231	1935	10073	-2.72	0	0.29	0.06	ABCC4 AKAP7 ANK1 AP2M1 CD36 CLNS1A CLPX CORO1C DEK FTH1 FTL GABARAP GABARAPL2 GDI2 GOSR1 HBB HBM KPNA5 MXI1 NEDD4L NUP54 NUP98 OPA1 OSBP2 PICALM RAB2B RAB6A RHOT1 SCFD1 SLC14A1 SLC4A1 SNX3 TFRC TLOC1 TNPO1 VTI1B WNK1 XPO1 XPO7 ZNF451
161	GO:0051234 [4]: establishment of localization	40	40	231	1937	10071	-2.72	0	0.28	0.06	ABCC4 AKAP7 ANK1 AP2M1 CD36 CLNS1A CLPX CORO1C DEK FTH1 FTL GABARAP GABARAPL2 GDI2 GOSR1 HBB HBM KPNA5 MXI1 NEDD4L NUP54 NUP98 OPA1 OSBP2 PICALM RAB2B RAB6A RHOT1 SCFD1 SLC14A1 SLC4A1 SNX3 TFRC TLOC1 TNPO1 VTI1B WNK1 XPO1 XPO7 ZNF451
162	GO:0050789 [2]: regulation of biological process	63	63	208	2804	9204	-2.73	0	0.62	0.26	ASCC2 ASH2L ASXL1 ATM BAG1 BAZ1A BCL2L1 BIRC2 BNIP3L BRCA1 BTF3 CDK8 CENTB2 CHD2 CHPT1 DAP3 DDEF1 DEK DNMT1 EEF1A1 EIF2AK1 ELF2 EZH1 FBXO9 FTH1 GDI2 HBXAP HIP2 ITGB3BP KIAA1841 LYL1 MAPK1 MLLT7 MXI1 NCOA4 NEDD4L NFAT5 NFE2 NFE2L2 NSEP1 OPA1 PAIP2 PARN PFDN5 PPM1A RBL1 RNF14 SIRT5 SMAD2 SMARCA5 SNCA SOX6 SP100 TCEB2 TCF8 TERF2 TFDP1 TFDP2 TLK2 UHRF2 VAPA WNK1 ZNF451
163	GO:0006629 [5]: lipid metabolism	8	8	263	545	11463	-2.76	0	0.08	0	ADIPOR1 ADIPOR2 CD36 CHPT1 MTMR3 OSBP2 PIGC PRDX6
164	GO:0006118 [6]: electron transport	4	4	267	351	11657	-2.76	0	0.04	0	COX6B1 MICAL2 TXNL4B UQCRB
165	GO:0006281 [6]: DNA repair	7	7	264	175	11833	-2.76	0	2.22	0.94	ATM BRCA1 FANCL NEIL3 POLE2 SLK UBE2B
166	GO:0050791 [3]: regulation of physiological process	56	56	215	2497	9511	-2.77	0	0.61	0.25	ASCC2 ASH2L ASXL1 ATM BAG1 BAZ1A BCL2L1 BIRC2 BNIP3L BRCA1 BTF3 CDK8 CHD2 DAP3 DEK DNMT1 EEF1A1 EIF2AK1 ELF2 EZH1 FBXO9 FTH1 HBXAP HIP2 ITGB3BP KIAA1841 LYL1 MAPK1 MLLT7 MXI1 NCOA4 NEDD4L NFAT5 NFE2 NFE2L2 NSEP1 OPA1 PAIP2 PARN PFDN5 RBL1 RNF14 SIRT5 SMAD2 SMARCA5 SNCA SOX6 SP100 TCEB2 TCF8 TERF2 TFDP1 TFDP2 TLK2 UHRF2 ZNF451
167	GO:0019222 [4]: regulation of metabolism	47	47	224	1991	10017	-2.79	0	0.93	0.42	ASCC2 ASH2L ASXL1 ATM BAZ1A BRCA1 BTF3 CDK8 CHD2 DEK DNMT1 EEF1A1 EIF2AK1 ELF2 EZH1 FBXO9 HBXAP HIP2 ITGB3BP KIAA1841 LYL1 MLLT7 MXI1 NCOA4 NEDD4L NFAT5 NFE2 NFE2L2 NSEP1 PAIP2 PARN PFDN5 RBL1 RNF14 SIRT5 SMAD2 SMARCA5 SOX6 SP100 TCEB2 TCF8 TERF2 TFDP1 TFDP2 TLK2 UHRF2 ZNF451
168	GO:0019395 [7]: fatty acid oxidation	2	2	269	18	11990	-2.8	0	2.64	1.14	ADIPOR1 ADIPOR2
169	GO:0006904 [7]: vesicle docking during exocytosis	2	2	269	18	11990	-2.8	0	2.64	1.14	SCFD1 VTI1B
170	GO:0007059 [7]: chromosome segregation	2	2	269	18	11990	-2.8	0	2.64	1.14	RIOK3 STAG2
171	GO:0000067 [6]: DNA replication and chromosome cycle	7	7	264	178	11830	-2.81	0	2.16	0.88	CDC34 NUP98 ORC4L POLE2 RIOK3 STAG2 TOP1
172	GO:0051243 [5]: negative regulation of cellular physiological process	9	9	262	256	11752	-2.82	0	2.02	0.82	BAG1 BCL2L1 BIRC2 BNIP3L FTH1 MLLT7 MXI1 OPA1 SNCA
173	GO:0016579 [9]: protein deubiquitination	1	1	270	2	12006	-2.82	0	2.74	1.2	USP33
174	GO:0030104 [4]: water homeostasis	1	1	270	2	12006	-2.82	0	2.74	1.2	NEDD4L
175	GO:0035088 [6]: establishment and/or maintenance of apical/basal cell polarity	1	1	270	2	12006	-2.82	0	2.74	1.2	ANK1
176	GO:0042541 [7]: hemoglobin biosynthesis	1	1	270	2	12006	-2.82	0	2.74	1.2	EIF2AK1
177	GO:0045197 [7]: establishment and/or maintenance of epithelial cell polarity	1	1	270	2	12006	-2.82	0	2.74	1.2	ANK1
178	GO:0046470 [9]: phosphatidylcholine metabolism	1	1	270	2	12006	-2.82	0	2.74	1.2	CHPT1
179	GO:0006420 [9]: arginyl-tRNA aminoacylation	1	1	270	2	12006	-2.82	0	2.74	1.2	RARS
180	GO:0006656 [10]: phosphatidylcholine biosynthesis	1	1	270	2	12006	-2.82	0	2.74	1.2	CHPT1
181	GO:0019219 [5]: regulation of nucleobase, nucleoside, nucleotide and nucleic acid metabolism	43	43	228	1860	10148	-2.86	0	0.78	0.34	ASCC2 ASH2L ASXL1 ATM BAZ1A BRCA1 BTF3 CDK8 CHD2 DEK DNMT1 ELF2 EZH1 FBXO9 HBXAP HIP2 ITGB3BP KIAA1841 LYL1 MLLT7 MXI1 NCOA4 NFAT5 NFE2 NFE2L2 NSEP1 PARN PFDN5 RBL1 RNF14 SIRT5 SMAD2 SMARCA5 SOX6 SP100 TCEB2 TCF8 TERF2 TFDP1 TFDP2 TLK2 UHRF2 ZNF451
182	GO:0006350 [6]: transcription	44	44	227	1925	10083	-2.86	0	0.71	0.32	ASCC2 ASH2L ASXL1 ATM BAZ1A BRCA1 BTF3 CDK8 CHD2 DEK DNMT1 ELF2 EZH1 FBXO9 HBXAP HIP2 ITGB3BP KIAA1841 LYL1 MLLT7 MXI1 NCOA4 NFAT5 NFE2 NFE2L2 NSEP1 PAPOLA PARN PFDN5 POLR1D RBL1 RNF14 SIRT5 SMAD2 SMARCA5 SOX6 SP100 TCEB2 TCF8 TERF2 TFDP1 TFDP2 UHRF2 ZNF451
183	GO:0009057 [5]: macromolecule catabolism	19	19	252	691	11317	-2.88	0	1.5	0.62	AGTPBP1 BPGM CTSB FBXO7 GSPT1 NEDD4L PSMF1 RNF11 RNF13 RPIA SENP6 SIAH2 TFRC USP12 USP15 USP32 USP33 USP48 YME1L1
184	GO:0006351 [7]: transcription, DNA-dependent	40	40	231	1829	10179	-2.88	0	0.49	0.2	ASCC2 ASH2L ASXL1 ATM BAZ1A BRCA1 BTF3 CDK8 CHD2 DEK DNMT1 ELF2 EZH1 FBXO9 HBXAP HIP2 ITGB3BP KIAA1841 LYL1 MLLT7 MXI1 NCOA4 NFAT5 NFE2 NFE2L2 NSEP1 PFDN5 RBL1 RNF14 SIRT5 SMAD2 SMARCA5 SOX6 SP100 TCEB2 TCF8 TFDP1 TFDP2 UHRF2 ZNF451
185	GO:0046148 [5]: pigment biosynthesis	2	2	269	19	11989	-2.88	0	2.56	1.09	ALAS2 FECH
186	GO:0046474 [9]: glycerophospholipid biosynthesis	2	2	269	19	11989	-2.88	0	2.56	1.09	CHPT1 PIGC
187	GO:0048278 [6]: vesicle docking	2	2	269	19	11989	-2.88	0	2.56	1.09	SCFD1 VTI1B
188	GO:0045449 [6]: regulation of transcription	42	42	229	1835	10173	-2.88	0	0.72	0.32	ASCC2 ASH2L ASXL1 ATM BAZ1A BRCA1 BTF3 CDK8 CHD2 DEK DNMT1 ELF2 EZH1 FBXO9 HBXAP HIP2 ITGB3BP KIAA1841 LYL1 MLLT7 MXI1 NCOA4 NFAT5 NFE2 NFE2L2 NSEP1 PARN PFDN5 RBL1 RNF14 SIRT5 SMAD2 SMARCA5 SOX6 SP100 TCEB2 TCF8 TERF2 TFDP1 TFDP2 UHRF2 ZNF451
189	GO:0030001 [7]: metal ion transport	4	4	267	340	11668	-2.89	0	0.05	0	FTH1 FTL NEDD4L TFRC
190	GO:0006950 [4]: response to stress	15	15	256	835	11173	-2.9	0	0.16	0.02	ATM BRCA1 DNAJB2 EIF2AK1 FANCL GPX1 MAPK1 MAPK8 NEIL3 NSEP1 POLE2 PRDX6 SLK TLK2 UBE2B
191	GO:0006355 [7]: regulation of transcription, DNA-dependent	40	40	231	1773	10235	-2.91	0	0.64	0.26	ASCC2 ASH2L ASXL1 ATM BAZ1A BRCA1 BTF3 CDK8 CHD2 DEK DNMT1 ELF2 EZH1 FBXO9 HBXAP HIP2 ITGB3BP KIAA1841 LYL1 MLLT7 MXI1 NCOA4 NFAT5 NFE2 NFE2L2 NSEP1 PFDN5 RBL1 RNF14 SIRT5 SMAD2 SMARCA5 SOX6 SP100 TCEB2 TCF8 TFDP1 TFDP2 UHRF2 ZNF451
192	GO:0006928 [4]: cell motility	1	1	270	181	11827	-2.91	0	0.02	0	MAPK8
193	GO:0030005 [7]: di-, tri-valent inorganic cation homeostasis	3	3	268	46	11962	-2.93	0	2.37	1	FTH1 FTL TFRC
194	GO:0016337 [5]: cell-cell adhesion	1	1	270	180	11828	-2.94	0	0.02	0	CD44
195	GO:0042401 [7]: biogenic amine biosynthesis	2	2	269	20	11988	-2.95	0	2.48	1.07	OAZ1 ODC1
196	GO:0030163 [6]: protein catabolism	16	16	255	583	11425	-3.01	0	1.39	0.56	AGTPBP1 CTSB FBXO7 NEDD4L PSMF1 RNF11 RNF13 SENP6 SIAH2 TFRC USP12 USP15 USP32 USP33 USP48 YME1L1
197	GO:0044265 [6]: cellular macromolecule catabolism	18	18	253	677	11331	-3.02	0	1.29	0.53	AGTPBP1 BPGM CTSB FBXO7 GSPT1 PSMF1 RNF11 RNF13 RPIA SENP6 SIAH2 TFRC USP12 USP15 USP32 USP33 USP48 YME1L1
198	GO:0042221 [6]: response to chemical substance	2	2	269	228	11780	-3.02	0	0.04	0	MAPK1 NEDD4L
199	GO:0007264 [6]: small GTPase mediated signal transduction	8	8	263	233	11775	-3.03	0	1.8	0.75	ARL4A RAB2B RAB6A RAPGEF2 RHEB RHOT1 SHOC2 SIAH2
200	GO:0043285 [5]: biopolymer catabolism	16	16	255	590	11418	-3.05	0	1.33	0.54	AGTPBP1 CTSB FBXO7 NEDD4L PSMF1 RNF11 RNF13 SENP6 SIAH2 TFRC USP12 USP15 USP32 USP33 USP48 YME1L1
201	GO:0042440 [4]: pigment metabolism	2	2	269	22	11986	-3.08	0	2.33	0.96	ALAS2 FECH
202	GO:0006470 [8]: protein amino acid dephosphorylation	5	5	266	119	11889	-3.09	0	1.97	0.81	DNAJC6 MTMR3 PPM1A PTPN4 PTPRA
203	GO:0030330 [7]: DNA damage response, signal transduction by p53 class mediator	1	1	270	3	12005	-3.09	0	2.46	1.07	BRCA1
204	GO:0045768 [10]: positive regulation of anti-apoptosis	1	1	270	3	12005	-3.09	0	2.46	1.07	OPA1
205	GO:0045947 [9]: negative regulation of translational initiation	1	1	270	3	12005	-3.09	0	2.46	1.07	EIF2AK1
206	GO:0051054 [7]: positive regulation of DNA metabolism	1	1	270	3	12005	-3.09	0	2.46	1.07	BRCA1
207	GO:0006122 [9]: mitochondrial electron transport, ubiquinol to cytochrome c	1	1	270	3	12005	-3.09	0	2.46	1.07	UQCRB
208	GO:0006282 [7]: regulation of DNA repair	1	1	270	3	12005	-3.09	0	2.46	1.07	BRCA1
209	GO:0007091 [9]: mitotic metaphase/anaphase transition	1	1	270	3	12005	-3.09	0	2.46	1.07	CDC27
210	GO:0007340 [7]: acrosome reaction	1	1	270	3	12005	-3.09	0	2.46	1.07	RCP9
211	GO:0042398 [6]: amino acid derivative biosynthesis	2	2	269	23	11985	-3.14	0	2.26	0.95	OAZ1 ODC1
212	GO:0048066 [3]: pigmentation	2	2	269	23	11985	-3.14	0	2.26	0.95	ALAS2 FECH
213	GO:0006897 [6]: endocytosis	5	5	266	122	11886	-3.14	0	1.9	0.78	CORO1C NEDD4L PICALM SNX3 TFRC
214	GO:0006066 [5]: alcohol metabolism	2	2	269	218	11790	-3.17	0	0.04	0	BPGM RPIA
215	GO:0016192 [5]: vesicle-mediated transport	9	9	262	290	11718	-3.17	0	1.53	0.63	ANK1 CORO1C GOSR1 NEDD4L PICALM SCFD1 SNX3 TFRC VTI1B
216	GO:0044257 [7]: cellular protein catabolism	15	15	256	569	11439	-3.17	0	1.17	0.48	AGTPBP1 CTSB FBXO7 PSMF1 RNF11 RNF13 SENP6 SIAH2 TFRC USP12 USP15 USP32 USP33 USP48 YME1L1
217	GO:0006508 [8]: proteolysis and peptidolysis	15	15	256	569	11439	-3.17	0	1.17	0.48	AGTPBP1 CTSB FBXO7 PSMF1 RNF11 RNF13 SENP6 SIAH2 TFRC USP12 USP15 USP32 USP33 USP48 YME1L1
218	GO:0007242 [5]: intracellular signaling cascade	21	21	250	970	11038	-3.17	0	0.49	0.2	ADIPOR1 ADIPOR2 ARL4A BIRC2 CDC42BPA FKBP8 GNAS MAPK8 PPM1A RAB2B RAB6A RAPGEF2 RHEB RHOT1 RNF14 SHOC2 SIAH2 SNX3 TLK2 VAPA WNK1
219	GO:0016311 [7]: dephosphorylation	5	5	266	125	11883	-3.19	0	1.83	0.75	DNAJC6 MTMR3 PPM1A PTPN4 PTPRA
220	GO:0009056 [4]: catabolism	20	20	251	889	11119	-3.21	0	0.62	0.26	AGTPBP1 BPGM CTSB FBXO7 GSPT1 NEDD4L PRDX6 PSMF1 RNF11 RNF13 RPIA SENP6 SIAH2 TFRC USP12 USP15 USP32 USP33 USP48 YME1L1
221	GO:0044248 [5]: cellular catabolism	19	19	252	816	11192	-3.22	0	0.73	0.32	AGTPBP1 BPGM CTSB FBXO7 GSPT1 PRDX6 PSMF1 RNF11 RNF13 RPIA SENP6 SIAH2 TFRC USP12 USP15 USP32 USP33 USP48 YME1L1
222	GO:0000279 [6]: M phase	6	6	265	168	11840	-3.24	0	1.68	0.71	ATM BRCA1 CCNB1 CDC27 STAG2 TXNL4B
223	GO:0050794 [3]: regulation of cellular process	18	18	253	774	11234	-3.25	0	0.73	0.32	BAG1 BCL2L1 BIRC2 BNIP3L BRCA1 CHPT1 DAP3 FTH1 MAPK1 MLLT7 MXI1 NEDD4L OPA1 PPM1A SNCA TLK2 VAPA WNK1
224	GO:0046907 [5]: intracellular transport	13	13	258	492	11516	-3.25	0	1.13	0.48	AP2M1 DEK GABARAP GOSR1 KPNA5 MXI1 NUP98 OPA1 TLOC1 TNPO1 VTI1B XPO1 XPO7
225	GO:0016043 [4]: cell organization and biogenesis	18	18	253	807	11201	-3.26	0	0.59	0.25	ANK1 BRCA1 CDYL CHD2 CHPT1 EPB41 EPS15 HBXAP HP1-BP74 NAP1L4 NUP98 OPA1 RANBP9 SIRT5 SMARCA5 SOX6 TERF2 TLK2
226	GO:0051052 [6]: regulation of DNA metabolism	2	2	269	25	11983	-3.26	0	2.13	0.87	BRCA1 TLK2
227	GO:0006996 [5]: organelle organization and biogenesis	16	16	255	658	11350	-3.27	0	0.87	0.39	ANK1 BRCA1 CDYL CHD2 EPB41 EPS15 HBXAP HP1-BP74 NAP1L4 OPA1 RANBP9 SIRT5 SMARCA5 SOX6 TERF2 TLK2
228	GO:0051244 [4]: regulation of cellular physiological process	14	14	257	553	11455	-3.29	0	0.99	0.43	BAG1 BCL2L1 BIRC2 BNIP3L BRCA1 DAP3 FTH1 MAPK1 MLLT7 MXI1 NEDD4L OPA1 SNCA TLK2
229	GO:0030866 [8]: cortical actin cytoskeleton organization and biogenesis	1	1	270	4	12004	-3.29	0	2.25	0.95	EPB41
230	GO:0045445 [4]: myoblast differentiation	1	1	270	4	12004	-3.29	0	2.25	0.95	MBNL1
231	GO:0045807 [7]: positive regulation of endocytosis	1	1	270	4	12004	-3.29	0	2.25	0.95	NEDD4L
232	GO:0006359 [8]: regulation of transcription from Pol III promoter	1	1	270	4	12004	-3.29	0	2.25	0.95	BRCA1
233	GO:0006422 [9]: aspartyl-tRNA aminoacylation	1	1	270	4	12004	-3.29	0	2.25	0.95	NARS
234	GO:0006997 [5]: nuclear organization and biogenesis	1	1	270	4	12004	-3.29	0	2.25	0.95	NUP98
235	GO:0009401 [6]: phosphoenolpyruvate-dependent sugar phosphotransferase system	1	1	270	4	12004	-3.29	0	2.25	0.95	ZNF451
236	GO:0019226 [5]: transmission of nerve impulse	3	3	268	253	11755	-3.31	0	0.08	0	GABARAP GLUL MAPK1
237	GO:0006650 [8]: glycerophospholipid metabolism	2	2	269	26	11982	-3.31	0	2.07	0.87	CHPT1 PIGC
238	GO:0008219 [4]: cell death	12	12	259	458	11550	-3.32	0	1.07	0.47	BAG1 BCL2L1 BIRC2 BNIP3L BRCA1 DAP3 ITGB3BP MAPK1 OPA1 OPTN SIAH2 SNCA
239	GO:0016265 [3]: death	12	12	259	462	11546	-3.33	0	1.04	0.45	BAG1 BCL2L1 BIRC2 BNIP3L BRCA1 DAP3 ITGB3BP MAPK1 OPA1 OPTN SIAH2 SNCA
240	GO:0050793 [3]: regulation of development	1	1	270	154	11854	-3.36	0	0.03	0	CHPT1
241	GO:0006887 [6]: exocytosis	3	3	268	59	11949	-3.36	0	1.85	0.75	ANK1 SCFD1 VTI1B
242	GO:0016568 [8]: chromatin modification	4	4	267	96	11912	-3.37	0	1.72	0.73	HBXAP SIRT5 SMARCA5 TLK2
243	GO:0040007 [3]: growth	1	1	270	153	11855	-3.39	0	0.03	0	CHPT1
244	GO:0043119 [4]: positive regulation of physiological process	5	5	266	332	11676	-3.39	0	0.14	0.01	BNIP3L BRCA1 DAP3 MAPK1 NEDD4L
245	GO:0007268 [6]: synaptic transmission	3	3	268	246	11762	-3.39	0	0.09	0	GABARAP GLUL MAPK1
246	GO:0012501 [5]: programmed cell death	11	11	260	431	11577	-3.4	0	0.95	0.43	BAG1 BCL2L1 BIRC2 BNIP3L BRCA1 DAP3 ITGB3BP MAPK1 OPA1 SIAH2 SNCA
247	GO:0006915 [6]: apoptosis	11	11	260	429	11579	-3.4	0	0.97	0.43	BAG1 BCL2L1 BIRC2 BNIP3L BRCA1 DAP3 ITGB3BP MAPK1 OPA1 SIAH2 SNCA
248	GO:0019748 [4]: secondary metabolism	2	2	269	28	11980	-3.41	0	1.96	0.81	ALAS2 FECH
249	GO:0006260 [6]: DNA replication	5	5	266	139	11869	-3.41	0	1.55	0.63	CDC34 NUP98 ORC4L POLE2 TOP1
250	GO:0006082 [5]: organic acid metabolism	7	7	264	407	11601	-3.41	0	0.21	0.02	ADIPOR1 ADIPOR2 CD36 GLUL NARS PROSC RARS
251	GO:0008610 [6]: lipid biosynthesis	2	2	269	199	11809	-3.42	0	0.06	0	CHPT1 PIGC
252	GO:0019752 [6]: carboxylic acid metabolism	7	7	264	405	11603	-3.42	0	0.21	0.03	ADIPOR1 ADIPOR2 CD36 GLUL NARS PROSC RARS
253	GO:0009451 [6]: RNA modification	3	3	268	62	11946	-3.44	0	1.75	0.73	NARS PARN RARS
254	GO:0006396 [6]: RNA processing	6	6	265	362	11646	-3.45	0	0.19	0.02	LKAP PAPOLA RBM23 RPS15A TXNL4B ZNF638
255	GO:0030326 [6]: embryonic limb morphogenesis	1	1	270	5	12003	-3.45	0	2.08	0.87	MBNL1
256	GO:0030865 [7]: cortical cytoskeleton organization and biogenesis	1	1	270	5	12003	-3.45	0	2.08	0.87	EPB41
257	GO:0035113 [5]: embryonic appendage morphogenesis	1	1	270	5	12003	-3.45	0	2.08	0.87	MBNL1
258	GO:0045767 [9]: regulation of anti-apoptosis	1	1	270	5	12003	-3.45	0	2.08	0.87	OPA1
259	GO:0000184 [8]: mRNA catabolism, nonsense-mediated decay	1	1	270	5	12003	-3.45	0	2.08	0.87	GSPT1
260	GO:0006491 [10]: N-glycan processing	1	1	270	5	12003	-3.45	0	2.08	0.87	MAN1A2
261	GO:0006611 [8]: protein-nucleus export	1	1	270	5	12003	-3.45	0	2.08	0.87	XPO7
262	GO:0006614 [8]: SRP-dependent cotranslational protein-membrane targeting	1	1	270	5	12003	-3.45	0	2.08	0.87	DEK
263	GO:0006884 [5]: regulation of cell volume	1	1	270	5	12003	-3.45	0	2.08	0.87	CLNS1A
264	GO:0007098 [8]: centrosome cycle	1	1	270	5	12003	-3.45	0	2.08	0.87	BRCA1
265	GO:0008637 [8]: apoptotic mitochondrial changes	1	1	270	5	12003	-3.45	0	2.08	0.87	BCL2L1
266	GO:0007010 [6]: cytoskeleton organization and biogenesis	5	5	266	321	11687	-3.47	0	0.16	0.02	ANK1 BRCA1 EPB41 OPA1 RANBP9
267	GO:0000278 [6]: mitotic cell cycle	6	6	265	190	11818	-3.47	0	1.33	0.54	CCNB1 CDC27 CDC34 GSPT1 STAG2 TXNL4B
268	GO:0044255 [5]: cellular lipid metabolism	8	8	263	421	11587	-3.51	0	0.31	0.07	ADIPOR1 ADIPOR2 CD36 CHPT1 MTMR3 OSBP2 PIGC PRDX6
269	GO:0006445 [7]: regulation of translation	3	3	268	65	11943	-3.51	0	1.66	0.7	EEF1A1 EIF2AK1 PAIP2
270	GO:0000004 [2]: biological_process unknown	6	6	265	349	11659	-3.52	0	0.22	0.04	ABHD2 EPB41L4A GYPA RCL1 RHOBTB3 WDR9
271	GO:0015698 [7]: inorganic anion transport	1	1	270	144	11864	-3.53	0	0.04	0	CLNS1A
272	GO:0016582 [9]: non-covalent chromatin modification	2	2	269	31	11977	-3.53	0	1.81	0.75	SIRT5 SMARCA5
273	GO:0006338 [10]: chromatin remodeling	2	2	269	31	11977	-3.53	0	1.81	0.75	SIRT5 SMARCA5
274	GO:0016070 [5]: RNA metabolism	10	10	261	441	11567	-3.53	0	0.62	0.26	GSPT1 LKAP NARS PAPOLA PARN RARS RBM23 RPS15A TXNL4B ZNF638
275	GO:0009892 [5]: negative regulation of metabolism	5	5	266	151	11857	-3.55	0	1.34	0.54	DNMT1 EIF2AK1 PARN SIRT5 TCF8
276	GO:0016478 [8]: negative regulation of translation	1	1	270	6	12002	-3.58	0	1.93	0.81	EIF2AK1
277	GO:0035107 [4]: appendage morphogenesis	1	1	270	6	12002	-3.58	0	1.93	0.81	MBNL1
278	GO:0035108 [5]: limb morphogenesis	1	1	270	6	12002	-3.58	0	1.93	0.81	MBNL1
279	GO:0000072 [7]: M phase specific microtubule process	1	1	270	6	12002	-3.58	0	1.93	0.81	BRCA1
280	GO:0006368 [9]: RNA elongation from Pol II promoter	1	1	270	6	12002	-3.58	0	1.93	0.81	TCEB2
281	GO:0006378 [8]: mRNA polyadenylylation	1	1	270	6	12002	-3.58	0	1.93	0.81	PAPOLA
282	GO:0006479 [9]: protein amino acid methylation	1	1	270	6	12002	-3.58	0	1.93	0.81	PCMT1
283	GO:0007007 [7]: inner mitochondrial membrane organization and biogenesis	1	1	270	6	12002	-3.58	0	1.93	0.81	OPA1
284	GO:0008088 [8]: axon cargo transport	1	1	270	6	12002	-3.58	0	1.93	0.81	OPA1
285	GO:0008213 [8]: protein amino acid alkylation	1	1	270	6	12002	-3.58	0	1.93	0.81	PCMT1
286	GO:0009060 [8]: aerobic respiration	1	1	270	6	12002	-3.58	0	1.93	0.81	UQCRB
287	GO:0009117 [6]: nucleotide metabolism	2	2	269	183	11825	-3.6	0	0.09	0	GUK1 RPIA
288	GO:0006487 [9]: N-linked glycosylation	2	2	269	33	11975	-3.61	0	1.71	0.73	GYPC MAN1A2
289	GO:0009309 [6]: amine biosynthesis	3	3	268	70	11938	-3.61	0	1.52	0.63	GLUL OAZ1 ODC1
290	GO:0000280 [7]: nuclear division	5	5	266	161	11847	-3.63	0	1.19	0.49	ATM CCNB1 CDC27 STAG2 TXNL4B
291	GO:0051242 [5]: positive regulation of cellular physiological process	4	4	267	257	11751	-3.65	0	0.18	0.02	BNIP3L DAP3 MAPK1 NEDD4L
292	GO:0042127 [5]: regulation of cell proliferation	4	4	267	256	11752	-3.65	0	0.19	0.02	BRCA1 FTH1 MLLT7 MXI1
293	GO:0006261 [7]: DNA-dependent DNA replication	3	3	268	72	11936	-3.65	0	1.47	0.61	CDC34 ORC4L TOP1
294	GO:0050879 [4]: organismal movement	2	2	269	178	11830	-3.67	0	0.09	0	CLNS1A OPA1
295	GO:0050881 [5]: musculoskeletal movement	2	2	269	178	11830	-3.67	0	0.09	0	CLNS1A OPA1
296	GO:0050885 [6]: regulation of balance	2	2	269	178	11830	-3.67	0	0.09	0	CLNS1A OPA1
297	GO:0050953 [6]: sensory perception of light	2	2	269	178	11830	-3.67	0	0.09	0	CLNS1A OPA1
298	GO:0050957 [6]: equilibrioception	2	2	269	178	11830	-3.67	0	0.09	0	CLNS1A OPA1
299	GO:0007601 [7]: visual perception	2	2	269	178	11830	-3.67	0	0.09	0	CLNS1A OPA1
300	GO:0019932 [6]: second-messenger-mediated signaling	2	2	269	177	11831	-3.67	0	0.1	0	GNAS RAPGEF2
301	GO:0010038 [8]: response to metal ion	1	1	270	7	12001	-3.69	0	1.81	0.75	NEDD4L
302	GO:0018195 [9]: peptidyl-arginine modification	1	1	270	7	12001	-3.69	0	1.81	0.75	MAN1A2
303	GO:0018196 [9]: peptidyl-asparagine modification	1	1	270	7	12001	-3.69	0	1.81	0.75	MAN1A2
304	GO:0018211 [9]: peptidyl-tryptophan modification	1	1	270	7	12001	-3.69	0	1.81	0.75	MAN1A2
305	GO:0042176 [6]: regulation of protein catabolism	1	1	270	7	12001	-3.69	0	1.81	0.75	NEDD4L
306	GO:0042992 [9]: negative regulation of transcription factor-nucleus import	1	1	270	7	12001	-3.69	0	1.81	0.75	MXI1
307	GO:0042994 [7]: cytoplasmic sequestering of transcription factor	1	1	270	7	12001	-3.69	0	1.81	0.75	MXI1
308	GO:0006415 [8]: translational termination	1	1	270	7	12001	-3.69	0	1.81	0.75	NACA
309	GO:0016481 [7]: negative regulation of transcription	4	4	267	120	11888	-3.7	0	1.23	0.5	DNMT1 PARN SIRT5 TCF8
310	GO:0051049 [5]: regulation of transport	2	2	269	36	11972	-3.71	0	1.59	0.67	MXI1 NEDD4L
311	GO:0009165 [6]: nucleotide biosynthesis	1	1	270	132	11876	-3.71	0	0.05	0	GUK1
312	GO:0009308 [5]: amine metabolism	6	6	265	305	11703	-3.71	0	0.37	0.12	GLUL NARS OAZ1 ODC1 PROSC RARS
313	GO:0043123 [6]: positive regulation of I-kappaB kinase/NF-kappaB cascade	3	3	268	76	11932	-3.73	0	1.37	0.55	BIRC2 PPM1A VAPA
314	GO:0006820 [6]: anion transport	2	2	269	172	11836	-3.73	0	0.11	0	CLNS1A SLC4A1
315	GO:0007067 [8]: mitosis	4	4	267	125	11883	-3.75	0	1.15	0.48	CCNB1 CDC27 STAG2 TXNL4B
316	GO:0006644 [7]: phospholipid metabolism	3	3	268	78	11930	-3.76	0	1.33	0.54	CHPT1 PIGC PRDX6
317	GO:0007243 [6]: protein kinase cascade	6	6	265	246	11762	-3.76	0	0.73	0.32	BIRC2 MAPK8 PPM1A RAPGEF2 VAPA WNK1
318	GO:0008202 [6]: steroid metabolism	1	1	270	128	11880	-3.76	0	0.06	0	OSBP2
319	GO:0000087 [7]: M phase of mitotic cell cycle	4	4	267	127	11881	-3.77	0	1.11	0.48	CCNB1 CDC27 STAG2 TXNL4B
320	GO:0043122 [5]: regulation of I-kappaB kinase/NF-kappaB cascade	3	3	268	79	11929	-3.77	0	1.3	0.54	BIRC2 PPM1A VAPA
321	GO:0006807 [4]: nitrogen compound metabolism	2	2	269	38	11970	-3.77	0	1.51	0.62	GLUL NIFUN
322	GO:0006519 [5]: amino acid and derivative metabolism	6	6	265	259	11749	-3.77	0	0.63	0.26	GLUL NARS OAZ1 ODC1 PROSC RARS
323	GO:0045934 [6]: negative regulation of nucleobase, nucleoside, nucleotide and nucleic acid metabolism	4	4	267	128	11880	-3.78	0	1.1	0.48	DNMT1 PARN SIRT5 TCF8
324	GO:0000375 [8]: RNA splicing, via transesterification reactions	2	2	269	168	11840	-3.78	0	0.11	0	LKAP TXNL4B
325	GO:0000377 [9]: RNA splicing, via transesterification reactions with bulged adenosine as nucleophile	2	2	269	168	11840	-3.78	0	0.11	0	LKAP TXNL4B
326	GO:0000398 [8]: nuclear mRNA splicing, via spliceosome	2	2	269	168	11840	-3.78	0	0.11	0	LKAP TXNL4B
327	GO:0051220 [6]: cytoplasmic sequestering of protein	1	1	270	8	12000	-3.79	0	1.7	0.73	MXI1
328	GO:0051223 [6]: regulation of protein transport	1	1	270	8	12000	-3.79	0	1.7	0.73	MXI1
329	GO:0051224 [7]: negative regulation of protein transport	1	1	270	8	12000	-3.79	0	1.7	0.73	MXI1
330	GO:0000060 [8]: protein-nucleus import, translocation	1	1	270	8	12000	-3.79	0	1.7	0.73	TNPO1
331	GO:0006098 [8]: pentose-phosphate shunt	1	1	270	8	12000	-3.79	0	1.7	0.73	RPIA
332	GO:0006265 [6]: DNA topological change	1	1	270	8	12000	-3.79	0	1.7	0.73	TOP1
333	GO:0006268 [8]: DNA unwinding	1	1	270	8	12000	-3.79	0	1.7	0.73	TOP1
334	GO:0006505 [10]: GPI anchor metabolism	1	1	270	8	12000	-3.79	0	1.7	0.73	PIGC
335	GO:0006506 [9]: GPI anchor biosynthesis	1	1	270	8	12000	-3.79	0	1.7	0.73	PIGC
336	GO:0006542 [9]: glutamine biosynthesis	1	1	270	8	12000	-3.79	0	1.7	0.73	GLUL
337	GO:0006740 [10]: NADPH regeneration	1	1	270	8	12000	-3.79	0	1.7	0.73	RPIA
338	GO:0007006 [6]: mitochondrial membrane organization and biogenesis	1	1	270	8	12000	-3.79	0	1.7	0.73	OPA1
339	GO:0009395 [8]: phospholipid catabolism	1	1	270	8	12000	-3.79	0	1.7	0.73	PRDX6
340	GO:0040029 [3]: regulation of gene expression, epigenetic	2	2	269	39	11969	-3.8	0	1.47	0.61	DNMT1 SIRT5
341	GO:0007588 [4]: excretion	2	2	269	39	11969	-3.8	0	1.47	0.61	NEDD4L NFAT5
342	GO:0006397 [7]: mRNA processing	4	4	267	233	11775	-3.8	0	0.26	0.06	LKAP PAPOLA RBM23 TXNL4B
343	GO:0006461 [7]: protein complex assembly	5	5	266	191	11817	-3.81	0	0.83	0.38	HP1-BP74 MPP6 NAP1L4 PICALM TCEB2
344	GO:0016071 [6]: mRNA metabolism	5	5	266	251	11757	-3.81	0	0.4	0.14	GSPT1 LKAP PAPOLA RBM23 TXNL4B
345	GO:0016049 [4]: cell growth	1	1	270	122	11886	-3.85	0	0.07	0	CHPT1
346	GO:0008361 [5]: regulation of cell size	1	1	270	122	11886	-3.85	0	0.07	0	CHPT1
347	GO:0008380 [7]: RNA splicing	3	3	268	195	11813	-3.85	0	0.2	0.02	LKAP TXNL4B ZNF638
348	GO:0045892 [8]: negative regulation of transcription, DNA-dependent	3	3	268	85	11923	-3.85	0	1.18	0.48	DNMT1 SIRT5 TCF8
349	GO:0000902 [4]: cellular morphogenesis	2	2	269	160	11848	-3.85	0	0.13	0	ANK1 CHPT1
350	GO:0006520 [6]: amino acid metabolism	4	4	267	222	11786	-3.86	0	0.3	0.07	GLUL NARS PROSC RARS
351	GO:0051186 [5]: cofactor metabolism	4	4	267	140	11868	-3.86	0	0.93	0.42	ALAS2 FECH NIFUN RPIA
352	GO:0048232 [6]: male gamete generation	1	1	270	121	11887	-3.86	0	0.07	0	CDYL
353	GO:0007283 [7]: spermatogenesis	1	1	270	121	11887	-3.86	0	0.07	0	CDYL
354	GO:0010035 [7]: response to inorganic substance	1	1	270	9	11999	-3.87	0	1.61	0.68	NEDD4L
355	GO:0030100 [6]: regulation of endocytosis	1	1	270	9	11999	-3.87	0	1.61	0.68	NEDD4L
356	GO:0045333 [7]: cellular respiration	1	1	270	9	11999	-3.87	0	1.61	0.68	UQCRB
357	GO:0045814 [4]: negative regulation of gene expression, epigenetic	1	1	270	9	11999	-3.87	0	1.61	0.68	SIRT5
358	GO:0006342 [5]: chromatin silencing	1	1	270	9	11999	-3.87	0	1.61	0.68	SIRT5
359	GO:0006402 [7]: mRNA catabolism	1	1	270	9	11999	-3.87	0	1.61	0.68	GSPT1
360	GO:0006739 [9]: NADPH metabolism	1	1	270	9	11999	-3.87	0	1.61	0.68	RPIA
361	GO:0008543 [8]: fibroblast growth factor receptor signaling pathway	1	1	270	9	11999	-3.87	0	1.61	0.68	SHOC2
362	GO:0009967 [5]: positive regulation of signal transduction	3	3	268	87	11921	-3.87	0	1.14	0.48	BIRC2 PPM1A VAPA
363	GO:0001501 [5]: skeletal development	1	1	270	120	11888	-3.88	0	0.07	0	MINPP1
364	GO:0000226 [8]: microtubule cytoskeleton organization and biogenesis	2	2	269	43	11965	-3.89	0	1.34	0.54	BRCA1 RANBP9
365	GO:0006576 [6]: biogenic amine metabolism	2	2	269	43	11965	-3.89	0	1.34	0.54	OAZ1 ODC1
366	GO:0007126 [8]: meiosis	2	2	269	43	11965	-3.89	0	1.34	0.54	ATM STAG2
367	GO:0006732 [6]: coenzyme metabolism	1	1	270	119	11889	-3.89	0	0.07	0	RPIA
368	GO:0006979 [5]: response to oxidative stress	2	2	269	45	11963	-3.93	0	1.28	0.53	GPX1 PRDX6
369	GO:0000003 [3]: reproduction	3	3	268	182	11826	-3.93	0	0.25	0.06	CDYL PARN RCP9
370	GO:0042330 [5]: taxis	1	1	270	116	11892	-3.94	0	0.08	0	MAPK1
371	GO:0006935 [6]: chemotaxis	1	1	270	116	11892	-3.94	0	0.08	0	MAPK1
372	GO:0019953 [4]: sexual reproduction	3	3	268	181	11827	-3.94	0	0.25	0.06	CDYL PARN RCP9
373	GO:0046777 [9]: autophosphorylation	1	1	270	10	11998	-3.94	0	1.52	0.63	EIF2AK1
374	GO:0051050 [6]: positive regulation of transport	1	1	270	10	11998	-3.94	0	1.52	0.63	NEDD4L
375	GO:0051051 [6]: negative regulation of transport	1	1	270	10	11998	-3.94	0	1.52	0.63	MXI1
376	GO:0006607 [8]: NLS-bearing substrate-nucleus import	1	1	270	10	11998	-3.94	0	1.52	0.63	KPNA5
377	GO:0050790 [3]: regulation of enzyme activity	3	3	268	179	11829	-3.95	0	0.26	0.06	CENTB2 DDEF1 GDI2
378	GO:0007167 [6]: enzyme linked receptor protein signaling pathway	2	2	269	149	11859	-3.97	0	0.16	0.02	EPS15 SHOC2
379	GO:0050878 [4]: regulation of body fluids	3	3	268	98	11910	-3.98	0	0.95	0.43	CD36 NEDD4L NFE2
380	GO:0007276 [5]: gametogenesis	2	2	269	146	11862	-3.99	0	0.17	0.02	CDYL PARN
381	GO:0043038 [7]: amino acid activation	2	2	269	48	11960	-4	0	1.19	0.49	NARS RARS
382	GO:0043039 [8]: tRNA aminoacylation	2	2	269	48	11960	-4	0	1.19	0.49	NARS RARS
383	GO:0006418 [8]: tRNA aminoacylation for protein translation	2	2	269	48	11960	-4	0	1.19	0.49	NARS RARS
384	GO:0019883 [6]: antigen presentation, endogenous antigen	1	1	270	11	11997	-4.01	0	1.45	0.61	B2M
385	GO:0019885 [6]: antigen processing, endogenous antigen via MHC class I	1	1	270	11	11997	-4.01	0	1.45	0.61	B2M
386	GO:0030282 [6]: bone mineralization	1	1	270	11	11997	-4.01	0	1.45	0.61	MINPP1
387	GO:0042306 [7]: regulation of protein-nucleus import	1	1	270	11	11997	-4.01	0	1.45	0.61	MXI1
388	GO:0042990 [8]: regulation of transcription factor-nucleus import	1	1	270	11	11997	-4.01	0	1.45	0.61	MXI1
389	GO:0042991 [8]: transcription factor-nucleus import	1	1	270	11	11997	-4.01	0	1.45	0.61	MXI1
390	GO:0045185 [5]: maintenance of protein localization	1	1	270	11	11997	-4.01	0	1.45	0.61	MXI1
391	GO:0046546 [5]: development of primary male sexual characteristics	1	1	270	11	11997	-4.01	0	1.45	0.61	NCOA4
392	GO:0008584 [6]: male gonad development	1	1	270	11	11997	-4.01	0	1.45	0.61	NCOA4
393	GO:0006575 [6]: amino acid derivative metabolism	2	2	269	49	11959	-4.01	0	1.17	0.48	OAZ1 ODC1
394	GO:0009966 [4]: regulation of signal transduction	3	3	268	167	11841	-4.01	0	0.32	0.07	BIRC2 PPM1A VAPA
395	GO:0015674 [7]: di-, tri-valent inorganic cation transport	3	3	268	103	11905	-4.02	0	0.88	0.4	FTH1 FTL TFRC
396	GO:0008015 [4]: circulation	3	3	268	103	11905	-4.02	0	0.88	0.4	CLNS1A EPB41 NFE2
397	GO:0030029 [7]: actin filament-based process	1	1	270	110	11898	-4.02	0	0.09	0	EPB41
398	GO:0006417 [6]: regulation of protein biosynthesis	3	3	268	104	11904	-4.02	0	0.86	0.39	EEF1A1 EIF2AK1 PAIP2
399	GO:0008654 [8]: phospholipid biosynthesis	2	2	269	50	11958	-4.03	0	1.14	0.48	CHPT1 PIGC
400	GO:0007249 [7]: I-kappaB kinase/NF-kappaB cascade	3	3	268	106	11902	-4.03	0	0.84	0.39	BIRC2 PPM1A VAPA
401	GO:0006486 [8]: protein amino acid glycosylation	3	3	268	107	11901	-4.03	0	0.82	0.38	DPM2 GYPC MAN1A2
402	GO:0009889 [5]: regulation of biosynthesis	3	3	268	111	11897	-4.06	0	0.77	0.34	EEF1A1 EIF2AK1 PAIP2
403	GO:0009101 [7]: glycoprotein biosynthesis	3	3	268	113	11895	-4.06	0	0.75	0.32	DPM2 GYPC MAN1A2
404	GO:0046483 [5]: heterocycle metabolism	2	2	269	52	11956	-4.06	0	1.09	0.48	ALAS2 FECH
405	GO:0006413 [8]: translational initiation	2	2	269	52	11956	-4.06	0	1.09	0.48	EIF1AY EIF2AK1
406	GO:0046839 [7]: phospholipid dephosphorylation	1	1	270	12	11996	-4.07	0	1.38	0.56	MTMR3
407	GO:0009225 [6]: nucleotide-sugar metabolism	1	1	270	12	11996	-4.07	0	1.38	0.56	UXS1
408	GO:0006400 [7]: tRNA modification	2	2	269	53	11955	-4.08	0	1.07	0.47	NARS RARS
409	GO:0006643 [6]: membrane lipid metabolism	3	3	268	118	11890	-4.08	0	0.69	0.3	CHPT1 PIGC PRDX6
410	GO:0006007 [9]: glucose catabolism	2	2	269	54	11954	-4.08	0	1.05	0.46	BPGM RPIA
411	GO:0012502 [7]: induction of programmed cell death	3	3	268	120	11888	-4.08	0	0.67	0.29	BNIP3L DAP3 MAPK1
412	GO:0006917 [8]: induction of apoptosis	3	3	268	120	11888	-4.08	0	0.67	0.29	BNIP3L DAP3 MAPK1
413	GO:0007517 [5]: muscle development	3	3	268	144	11864	-4.09	0	0.46	0.17	MBNL1 MYL6 SOX6
414	GO:0007017 [7]: microtubule-based process	3	3	268	141	11867	-4.09	0	0.48	0.19	BRCA1 OPA1 RANBP9
415	GO:0006631 [6]: fatty acid metabolism	3	3	268	140	11868	-4.09	0	0.49	0.2	ADIPOR1 ADIPOR2 CD36
416	GO:0043068 [6]: positive regulation of programmed cell death	3	3	268	128	11880	-4.09	0	0.59	0.25	BNIP3L DAP3 MAPK1
417	GO:0008285 [6]: negative regulation of cell proliferation	3	3	268	128	11880	-4.09	0	0.59	0.25	FTH1 MLLT7 MXI1
418	GO:0043065 [7]: positive regulation of apoptosis	3	3	268	127	11881	-4.09	0	0.6	0.25	BNIP3L DAP3 MAPK1
419	GO:0007417 [6]: central nervous system development	1	1	270	104	11904	-4.1	0	0.1	0	SNCA
420	GO:0009100 [7]: glycoprotein metabolism	3	3	268	130	11878	-4.1	0	0.57	0.24	DPM2 GYPC MAN1A2
421	GO:0000082 [7]: G1/S transition of mitotic cell cycle	2	2	269	55	11953	-4.1	0	1.02	0.45	CDC34 GSPT1
422	GO:0015980 [6]: energy derivation by oxidation of organic compounds	3	3	268	135	11873	-4.1	0	0.53	0.22	BPGM RPIA UQCRB
423	GO:0019933 [8]: cAMP-mediated signaling	2	2	269	56	11952	-4.12	0	1	0.43	GNAS RAPGEF2
424	GO:0009795 [4]: embryonic morphogenesis	1	1	270	13	11995	-4.12	0	1.32	0.54	MBNL1
425	GO:0030521 [8]: androgen receptor signaling pathway	1	1	270	13	11995	-4.12	0	1.32	0.54	RNF14
426	GO:0046466 [7]: membrane lipid catabolism	1	1	270	13	11995	-4.12	0	1.32	0.54	PRDX6
427	GO:0046489 [10]: phosphoinositide biosynthesis	1	1	270	13	11995	-4.12	0	1.32	0.54	PIGC
428	GO:0006354 [8]: RNA elongation	1	1	270	13	11995	-4.12	0	1.32	0.54	TCEB2
429	GO:0007005 [6]: mitochondrion organization and biogenesis	1	1	270	13	11995	-4.12	0	1.32	0.54	OPA1
430	GO:0040008 [4]: regulation of growth	1	1	270	102	11906	-4.12	0	0.1	0	CHPT1
431	GO:0007050 [7]: cell cycle arrest	2	2	269	58	11950	-4.14	0	0.96	0.43	MLLT7 SESN3
432	GO:0030036 [8]: actin cytoskeleton organization and biogenesis	1	1	270	100	11908	-4.15	0	0.11	0	EPB41
433	GO:0009894 [5]: regulation of catabolism	1	1	270	14	11994	-4.17	0	1.26	0.53	NEDD4L
434	GO:0016458 [6]: gene silencing	1	1	270	14	11994	-4.17	0	1.26	0.53	SIRT5
435	GO:0043009 [5]: embryonic development (sensu Vertebrata)	1	1	270	14	11994	-4.17	0	1.26	0.53	MBNL1
436	GO:0046039 [10]: GTP metabolism	1	1	270	14	11994	-4.17	0	1.26	0.53	GUK1
437	GO:0046661 [4]: male sex differentiation	1	1	270	14	11994	-4.17	0	1.26	0.53	NCOA4
438	GO:0001701 [6]: embryonic development (sensu Mammalia)	1	1	270	14	11994	-4.17	0	1.26	0.53	MBNL1
439	GO:0006183 [10]: GTP biosynthesis	1	1	270	14	11994	-4.17	0	1.26	0.53	GUK1
440	GO:0007020 [9]: microtubule nucleation	1	1	270	14	11994	-4.17	0	1.26	0.53	RANBP9
441	GO:0007173 [8]: epidermal growth factor receptor signaling pathway	1	1	270	14	11994	-4.17	0	1.26	0.53	EPS15
442	GO:0000122 [9]: negative regulation of transcription from Pol II promoter	2	2	269	62	11946	-4.18	0	0.88	0.4	DNMT1 TCF8
443	GO:0019320 [8]: hexose catabolism	2	2	269	63	11945	-4.19	0	0.86	0.39	BPGM RPIA
444	GO:0005996 [6]: monosaccharide metabolism	2	2	269	117	11891	-4.2	0	0.3	0.07	BPGM RPIA
445	GO:0046164 [6]: alcohol catabolism	2	2	269	64	11944	-4.2	0	0.84	0.39	BPGM RPIA
446	GO:0046365 [7]: monosaccharide catabolism	2	2	269	64	11944	-4.2	0	0.84	0.39	BPGM RPIA
447	GO:0046467 [7]: membrane lipid biosynthesis	2	2	269	64	11944	-4.2	0	0.84	0.39	CHPT1 PIGC
448	GO:0006334 [8]: nucleosome assembly	2	2	269	64	11944	-4.2	0	0.84	0.39	HP1-BP74 NAP1L4
449	GO:0006800 [5]: oxygen and reactive oxygen species metabolism	2	2	269	64	11944	-4.2	0	0.84	0.39	GPX1 PRDX6
450	GO:0017148 [7]: negative regulation of protein biosynthesis	1	1	270	15	11993	-4.21	0	1.2	0.49	EIF2AK1
451	GO:0006493 [9]: O-linked glycosylation	1	1	270	15	11993	-4.21	0	1.2	0.49	GYPC
452	GO:0006769 [8]: nicotinamide metabolism	1	1	270	15	11993	-4.21	0	1.2	0.49	RPIA
453	GO:0051246 [5]: regulation of protein metabolism	2	2	269	66	11942	-4.22	0	0.81	0.37	EIF2AK1 NEDD4L
454	GO:0019318 [7]: hexose metabolism	2	2	269	113	11895	-4.22	0	0.32	0.07	BPGM RPIA
455	GO:0000910 [5]: cytokinesis	2	2	269	114	11894	-4.22	0	0.32	0.07	CCNB1 CDK8
456	GO:0001558 [4]: regulation of cell growth	1	1	270	94	11914	-4.22	0	0.13	0	CHPT1
457	GO:0006814 [8]: sodium ion transport	1	1	270	93	11915	-4.24	0	0.13	0	NEDD4L
458	GO:0030097 [5]: hemopoiesis	2	2	269	70	11938	-4.24	0	0.75	0.32	ASH2L ERAF
459	GO:0030384 [9]: phosphoinositide metabolism	1	1	270	16	11992	-4.24	0	1.15	0.48	PIGC
460	GO:0042158 [7]: lipoprotein biosynthesis	1	1	270	16	11992	-4.24	0	1.15	0.48	PIGC
461	GO:0006497 [8]: protein lipidation	1	1	270	16	11992	-4.24	0	1.15	0.48	PIGC
462	GO:0007163 [5]: establishment and/or maintenance of cell polarity	1	1	270	16	11992	-4.24	0	1.15	0.48	ANK1
463	GO:0009084 [8]: glutamine family amino acid biosynthesis	1	1	270	16	11992	-4.24	0	1.15	0.48	GLUL
464	GO:0007187 [7]: G-protein signaling, coupled to cyclic nucleotide second messenger	1	1	270	92	11916	-4.25	0	0.13	0	GNAS
465	GO:0051188 [6]: cofactor biosynthesis	2	2	269	102	11906	-4.27	0	0.4	0.14	ALAS2 FECH
466	GO:0007169 [7]: transmembrane receptor protein tyrosine kinase signaling pathway	2	2	269	101	11907	-4.27	0	0.4	0.14	EPS15 SHOC2
467	GO:0000165 [7]: MAPKKK cascade	2	2	269	79	11929	-4.27	0	0.62	0.26	MAPK8 RAPGEF2
468	GO:0006006 [8]: glucose metabolism	2	2	269	81	11927	-4.27	0	0.6	0.25	BPGM RPIA
469	GO:0019935 [7]: cyclic-nucleotide-mediated signaling	2	2	269	97	11911	-4.28	0	0.44	0.16	GNAS RAPGEF2
470	GO:0009890 [6]: negative regulation of biosynthesis	1	1	270	17	11991	-4.28	0	1.11	0.48	EIF2AK1
471	GO:0030004 [7]: monovalent inorganic cation homeostasis	1	1	270	17	11991	-4.28	0	1.11	0.48	NEDD4L
472	GO:0030258 [6]: lipid modification	1	1	270	17	11991	-4.28	0	1.11	0.48	MTMR3
473	GO:0042770 [6]: DNA damage response, signal transduction	1	1	270	17	11991	-4.28	0	1.11	0.48	BRCA1
474	GO:0046822 [6]: regulation of nucleocytoplasmic transport	1	1	270	17	11991	-4.28	0	1.11	0.48	MXI1
475	GO:0006305 [7]: DNA alkylation	1	1	270	17	11991	-4.28	0	1.11	0.48	DNMT1
476	GO:0006306 [4]: DNA methylation	1	1	270	17	11991	-4.28	0	1.11	0.48	DNMT1
477	GO:0007004 [9]: telomerase-dependent telomere maintenance	1	1	270	17	11991	-4.28	0	1.11	0.48	TERF2
478	GO:0007292 [6]: female gamete generation	1	1	270	17	11991	-4.28	0	1.11	0.48	PARN
479	GO:0006725 [5]: aromatic compound metabolism	1	1	270	89	11919	-4.28	0	0.14	0.01	MICAL2
480	GO:0016052 [6]: carbohydrate catabolism	2	2	269	85	11923	-4.28	0	0.55	0.23	BPGM RPIA
481	GO:0044275 [7]: cellular carbohydrate catabolism	2	2	269	85	11923	-4.28	0	0.55	0.23	BPGM RPIA
482	GO:0007599 [5]: hemostasis	2	2	269	89	11919	-4.29	0	0.51	0.21	CD36 NFE2
483	GO:0006399 [6]: tRNA metabolism	2	2	269	86	11922	-4.29	0	0.54	0.23	NARS RARS
484	GO:0006092 [7]: main pathways of carbohydrate metabolism	2	2	269	91	11917	-4.29	0	0.49	0.2	BPGM RPIA
485	GO:0050817 [3]: coagulation	1	1	270	88	11920	-4.3	0	0.15	0.01	CD36
486	GO:0016055 [6]: Wnt receptor signaling pathway	1	1	270	87	11921	-4.3	0	0.15	0.01	CSNK1G3
487	GO:0000723 [8]: telomere maintenance	1	1	270	18	11990	-4.32	0	1.06	0.47	TERF2
488	GO:0006383 [8]: transcription from Pol III promoter	1	1	270	18	11990	-4.32	0	1.06	0.47	BRCA1
489	GO:0006541 [8]: glutamine metabolism	1	1	270	18	11990	-4.32	0	1.06	0.47	GLUL
490	GO:0007131 [7]: meiotic recombination	1	1	270	18	11990	-4.32	0	1.06	0.47	ATM
491	GO:0030705 [6]: cytoskeleton-dependent intracellular transport	1	1	270	85	11923	-4.32	0	0.16	0.02	OPA1
492	GO:0007018 [7]: microtubule-based movement	1	1	270	85	11923	-4.32	0	0.16	0.02	OPA1
493	GO:0009259 [7]: ribonucleotide metabolism	1	1	270	85	11923	-4.32	0	0.16	0.02	GUK1
494	GO:0007596 [4]: blood coagulation	1	1	270	84	11924	-4.34	0	0.16	0.02	CD36
495	GO:0019362 [7]: pyridine nucleotide metabolism	1	1	270	19	11989	-4.34	0	1.02	0.45	RPIA
496	GO:0051128 [5]: regulation of cell organization and biogenesis	1	1	270	19	11989	-4.34	0	1.02	0.45	TLK2
497	GO:0007189 [9]: G-protein signaling, adenylate cyclase activating pathway	1	1	270	19	11989	-4.34	0	1.02	0.45	GNAS
498	GO:0007585 [4]: respiratory gaseous exchange	1	1	270	19	11989	-4.34	0	1.02	0.45	BPGM
499	GO:0016042 [5]: lipid catabolism	1	1	270	82	11926	-4.35	0	0.17	0.02	PRDX6
500	GO:0006163 [7]: purine nucleotide metabolism	1	1	270	82	11926	-4.35	0	0.17	0.02	GUK1
501	GO:0009893 [5]: positive regulation of metabolism	1	1	270	81	11927	-4.36	0	0.17	0.02	BRCA1
502	GO:0006119 [6]: oxidative phosphorylation	1	1	270	81	11927	-4.36	0	0.17	0.02	UQCRB
503	GO:0009260 [7]: ribonucleotide biosynthesis	1	1	270	81	11927	-4.36	0	0.17	0.02	GUK1
504	GO:0019079 [4]: viral genome replication	1	1	270	20	11988	-4.37	0	0.98	0.43	DEK
505	GO:0006909 [7]: phagocytosis	1	1	270	20	11988	-4.37	0	0.98	0.43	CORO1C
506	GO:0006164 [7]: purine nucleotide biosynthesis	1	1	270	79	11929	-4.38	0	0.18	0.02	GUK1
507	GO:0009792 [4]: embryonic development (sensu Metazoa)	1	1	270	21	11987	-4.39	0	0.95	0.43	MBNL1
508	GO:0016044 [5]: membrane organization and biogenesis	1	1	270	21	11987	-4.39	0	0.95	0.43	OPA1
509	GO:0045137 [4]: development of primary sexual characteristics	1	1	270	21	11987	-4.39	0	0.95	0.43	NCOA4
510	GO:0006891 [6]: intra-Golgi transport	1	1	270	21	11987	-4.39	0	0.95	0.43	GOSR1
511	GO:0006944 [3]: membrane fusion	1	1	270	21	11987	-4.39	0	0.95	0.43	VTI1B
512	GO:0007127 [9]: meiosis I	1	1	270	21	11987	-4.39	0	0.95	0.43	ATM
513	GO:0007128 [10]: meiotic prophase I	1	1	270	21	11987	-4.39	0	0.95	0.43	ATM
514	GO:0007519 [6]: myogenesis	1	1	270	21	11987	-4.39	0	0.95	0.43	MYL6
515	GO:0008406 [5]: gonad development	1	1	270	21	11987	-4.39	0	0.95	0.43	NCOA4
516	GO:0009306 [4]: protein secretion	1	1	270	21	11987	-4.39	0	0.95	0.43	GNAS
517	GO:0009150 [8]: purine ribonucleotide metabolism	1	1	270	78	11930	-4.4	0	0.19	0.02	GUK1
518	GO:0030518 [7]: steroid hormone receptor signaling pathway	1	1	270	22	11986	-4.41	0	0.91	0.41	RNF14
519	GO:0006289 [7]: nucleotide-excision repair	1	1	270	22	11986	-4.41	0	0.91	0.41	SLK
520	GO:0006888 [6]: ER to Golgi transport	1	1	270	22	11986	-4.41	0	0.91	0.41	GOSR1
521	GO:0009152 [8]: purine ribonucleotide biosynthesis	1	1	270	75	11933	-4.42	0	0.2	0.02	GUK1
522	GO:0006401 [6]: RNA catabolism	1	1	270	23	11985	-4.43	0	0.88	0.4	GSPT1
523	GO:0006733 [7]: oxidoreduction coenzyme metabolism	1	1	270	23	11985	-4.43	0	0.88	0.4	RPIA
524	GO:0007507 [5]: heart development	1	1	270	23	11985	-4.43	0	0.88	0.4	SOX6
525	GO:0009416 [7]: response to light	1	1	270	23	11985	-4.43	0	0.88	0.4	FECH
526	GO:0030522 [6]: intracellular receptor-mediated signaling pathway	1	1	270	24	11984	-4.45	0	0.85	0.39	RNF14
527	GO:0044242 [6]: cellular lipid catabolism	1	1	270	24	11984	-4.45	0	0.85	0.39	PRDX6
528	GO:0006898 [7]: receptor mediated endocytosis	1	1	270	24	11984	-4.45	0	0.85	0.39	PICALM
529	GO:0051248 [6]: negative regulation of protein metabolism	1	1	270	25	11983	-4.47	0	0.82	0.38	EIF2AK1
530	GO:0009141 [7]: nucleoside triphosphate metabolism	1	1	270	69	11939	-4.48	0	0.23	0.05	GUK1
531	GO:0006310 [6]: DNA recombination	1	1	270	67	11941	-4.5	0	0.25	0.06	ATM
532	GO:0007160 [5]: cell-matrix adhesion	1	1	270	66	11942	-4.5	0	0.25	0.06	CD44
533	GO:0009144 [8]: purine nucleoside triphosphate metabolism	1	1	270	66	11942	-4.5	0	0.25	0.06	GUK1
534	GO:0009199 [8]: ribonucleoside triphosphate metabolism	1	1	270	66	11942	-4.5	0	0.25	0.06	GUK1
535	GO:0009205 [9]: purine ribonucleoside triphosphate metabolism	1	1	270	66	11942	-4.5	0	0.25	0.06	GUK1
536	GO:0007265 [7]: Ras protein signal transduction	1	1	270	27	11981	-4.5	0	0.77	0.34	SHOC2
537	GO:0001503 [5]: ossification	1	1	270	28	11980	-4.51	0	0.74	0.32	MINPP1
538	GO:0006304 [6]: DNA modification	1	1	270	28	11980	-4.51	0	0.74	0.32	DNMT1
539	GO:0008624 [9]: induction of apoptosis by extracellular signals	1	1	270	28	11980	-4.51	0	0.74	0.32	DAP3
540	GO:0048193 [6]: Golgi vesicle transport	1	1	270	62	11946	-4.52	0	0.28	0.06	GOSR1
541	GO:0009145 [8]: purine nucleoside triphosphate biosynthesis	1	1	270	62	11946	-4.52	0	0.28	0.06	GUK1
542	GO:0009201 [8]: ribonucleoside triphosphate biosynthesis	1	1	270	62	11946	-4.52	0	0.28	0.06	GUK1
543	GO:0009206 [9]: purine ribonucleoside triphosphate biosynthesis	1	1	270	62	11946	-4.52	0	0.28	0.06	GUK1
544	GO:0015837 [5]: amine transport	1	1	270	63	11945	-4.52	0	0.27	0.06	SLC14A1
545	GO:0009142 [7]: nucleoside triphosphate biosynthesis	1	1	270	63	11945	-4.52	0	0.27	0.06	GUK1
546	GO:0019058 [3]: viral infectious cycle	1	1	270	29	11979	-4.52	0	0.72	0.32	DEK
547	GO:0006446 [8]: regulation of translational initiation	1	1	270	29	11979	-4.52	0	0.72	0.32	EIF2AK1
548	GO:0018193 [8]: peptidyl-amino acid modification	1	1	270	30	11978	-4.53	0	0.69	0.3	MAN1A2
549	GO:0046849 [4]: bone remodeling	1	1	270	30	11978	-4.53	0	0.69	0.3	MINPP1
550	GO:0006767 [6]: water-soluble vitamin metabolism	1	1	270	30	11978	-4.53	0	0.69	0.3	RPIA
551	GO:0046903 [3]: secretion	1	1	270	60	11948	-4.54	0	0.29	0.07	GNAS
552	GO:0030333 [5]: antigen processing	1	1	270	31	11977	-4.54	0	0.67	0.29	B2M
553	GO:0008643 [5]: carbohydrate transport	1	1	270	32	11976	-4.55	0	0.65	0.27	ZNF451
554	GO:0009790 [3]: embryonic development	1	1	270	58	11950	-4.55	0	0.31	0.07	MBNL1
555	GO:0006869 [5]: lipid transport	1	1	270	58	11950	-4.55	0	0.31	0.07	OSBP2
556	GO:0045935 [6]: positive regulation of nucleobase, nucleoside, nucleotide and nucleic acid metabolism	1	1	270	55	11953	-4.56	0	0.34	0.09	BRCA1
557	GO:0000075 [7]: cell cycle checkpoint	1	1	270	33	11975	-4.56	0	0.63	0.26	BRCA1
558	GO:0007188 [8]: G-protein signaling, coupled to cAMP nucleotide second messenger	1	1	270	56	11952	-4.56	0	0.33	0.08	GNAS
559	GO:0050876 [4]: reproductive physiological process	1	1	270	54	11954	-4.57	0	0.35	0.09	GNAS
560	GO:0042157 [7]: lipoprotein metabolism	1	1	270	34	11974	-4.57	0	0.61	0.25	PIGC
561	GO:0042775 [8]: ATP synthesis coupled electron transport (sensu Eukaryota)	1	1	270	35	11973	-4.57	0	0.59	0.25	UQCRB
562	GO:0006730 [5]: one-carbon compound metabolism	1	1	270	35	11973	-4.57	0	0.59	0.25	CA1
563	GO:0042773 [7]: ATP synthesis coupled electron transport	1	1	270	36	11972	-4.58	0	0.58	0.24	UQCRB
564	GO:0009314 [6]: response to radiation	1	1	270	36	11972	-4.58	0	0.58	0.24	FECH
565	GO:0007254 [8]: JNK cascade	1	1	270	37	11971	-4.58	0	0.56	0.23	MAPK8
566	GO:0016032 [2]: viral life cycle	1	1	270	38	11970	-4.58	0	0.54	0.23	DEK
567	GO:0051168 [7]: nuclear export	1	1	270	38	11970	-4.58	0	0.54	0.23	XPO7
568	GO:0007548 [3]: sex differentiation	1	1	270	38	11970	-4.58	0	0.54	0.23	NCOA4
569	GO:0009064 [7]: glutamine family amino acid metabolism	1	1	270	38	11970	-4.58	0	0.54	0.23	GLUL
570	GO:0008652 [7]: amino acid biosynthesis	1	1	270	50	11958	-4.59	0	0.39	0.13	GLUL
571	GO:0009566 [5]: fertilization	1	1	270	41	11967	-4.59	0	0.5	0.2	RCP9
572	GO:0006821 [8]: chloride transport	1	1	270	41	11967	-4.59	0	0.5	0.2	CLNS1A
573	GO:0007565 [5]: pregnancy	1	1	270	46	11962	-4.59	0	0.43	0.16	GNAS
574	GO:0008632 [7]: apoptotic program	1	1	270	46	11962	-4.59	0	0.43	0.16	BCL2L1
575	GO:0000086 [7]: G2/M transition of mitotic cell cycle	1	1	270	45	11963	-4.59	0	0.44	0.17	CCNB1
576	GO:0006096 [8]: glycolysis	1	1	270	45	11963	-4.59	0	0.44	0.17	BPGM
577	GO:0001505 [7]: regulation of neurotransmitter levels	1	1	270	39	11969	-4.59	0	0.53	0.22	GLUL
578	GO:0007338 [6]: fertilization (sensu Metazoa)	1	1	270	39	11969	-4.59	0	0.53	0.22	RCP9
579	GO:0019882 [5]: antigen presentation	1	1	270	44	11964	-4.59	0	0.46	0.17	B2M
580	GO:0006766 [5]: vitamin metabolism	1	1	270	43	11965	-4.59	0	0.47	0.18	RPIA
581	GO:0006986 [5]: response to unfolded protein	1	1	270	47	11961	-4.59	0	0.42	0.15	DNAJB2
