# Supplementary material for: A comprehensive joint analysis of the long and short RNA transcriptomes of human erythrocytes
Source: BMC Genomics. 2015 Nov 16;16:952. doi: 10.1186/s12864-015-2156-2 (PMC4647483; doi:10.1186/s12864-015-2156-2)
Supplement: Additional file 4: Table S3. — Summary of known microRNAs. Number of sequence reads was determined with either counts from known microRNA sequence search (Seq search) or miRDeep output, using the highest number of reads for that sequence. Listed genomic locations for mature microRNA sequences are relative to RefSeq annotated transcripts in UCSC genome browser (hg38). For mature microRNA sequences spanning both introns and coding region, or UTR or coding of alternative transcripts, sequence is listed in coding region. Conservation to human (H), chimp (C), rhesus monkey (R), dog (D), mouse (M), and zebrafish (Z) are listed. Conservation of mature microRNA sequence indicates exact sequence alignment in listed species, allowing for up to one base mismatch outside of the microRNA seed sequence (nucleotides 2–8), and no mismatches within the seed sequence. (XLSX 45 kb) [file 12864_2015_2156_MOESM4_ESM.xlsx]

## Sheet: Sheet2
							Mature Sequence Reads for Sample Number
Sequence number	miRBase assigned name	Mature sequence	Precursor Sequence	Genomic location	Prediction Type	miRDeep score	1	2	3	4	5	Total Reads	Conservation
1	hsa-miR-486-5p	uccuguacugagcugccccgag	gcauccuguacugagcugccccgaggcccuucaugcugcccagcucggggcagcucagua	Intron, ANK1	Seq search	N/A	9799508	14161934	7814593	7849879	10825876	50451790	H, C, R, D, M
2	hsa-miR-92a-3p	uauugcacuugucccggccugu	agguugggaucgguugcaaugcuguguuucuguaugguauugcacuugucccggccugu	Intergenic	miRDeep	1100000	2292048	5620000	3215312	1181604	4033169	16342133	H, C, R, D, M, Z
3	hsa-miR-16-5p	uagcagcacguaaauauuggcg	guuccacucuagcagcacguaaauauuggcguagugaaauauauauuaaacaccaauauu	Intron, SMC4, IFT80	Seq search	N/A	615785	2052170	1000317	225087	1254465	5147824	H, C, R, D, M
4	hsa-let-7f-5p	ugagguaguagauuguauaguu	ugugggaugagguaguagauuguauaguuuuagggucauaccccaucuuggagauaacua	Intron, HUWE1	Seq search	N/A	621509	1510380	711825	82662	618461	3544837	H, C, R, D, M, Z
5	hsa-let-7a-5p	ugagguaguagguuguauaguu	ugggaugagguaguagguuguauaguuuuagggucacacccaccacugggagauaacuau	Intergenic	Seq search	N/A	593432	1442645	690496	81476	595151	3403200	H, C, R, D, M, Z
6	hsa-miR-451a	aaaccguuaccauuacugaguu	cuugggaauggcaaggaaaccguuaccauuacugaguuuaguaaugguaaugguucucuu	Intergenic	Seq search	N/A	364877	884733	190927	32893	340315	1813745	H, C, R, D, M, Z
7	hsa-miR-181a-5p	aacauucaacgcugucggugag	ugaguuuugagguugcuucagugaacauucaacgcugucggugaguuuggaauuaaaaucaaaaccaucgaccguugauuguacccuauggcuaaccaucaucuacucca	Intergenic	miRDeep	5.4	256074	462201	339600	46957	340187	1445019	H, C, R, D, M, Z
8	hsa-let-7c	ugagguaguagguuguaugguu	gcauccggguugagguaguagguuguaugguuuagaguuacacccugggaguuaacugua	Intergenic	Seq search	N/A	204593	462190	285737	45646	230373	1228539	H, C, R, D, M, Z
9	hsa-miR-22-3p	aagcugccaguugaagaacugu	aguucuucaguggcaagcuuuauguccugacccagcuaaagcugccaguugaagaacugu	Intergenic	miRDeep	86000	169529	498202	268492	44152	229565	1209940	H, C, R, D, M
10	hsa-miR-182-5p	uuuggcaaugguagaacucacacu	gagcugcuugccuccccccguuuuuggcaaugguagaacucacacuggugagguaacagg	Intergenic	Seq search	N/A	135983	518961	283406	43017	183042	1164409	H, C, R, D, M, Z
11	hsa-miR-25-3p	cauugcacuugucucggucuga	aggcggagacuugggcaauugcuggacgcugcccugggcauugcacuugucucggucuga	Intron, MCM7	miRDeep	78000	153832	432972	206965	48145	278014	1119928	H, C, R, D, M, Z
12	hsa-let-7i-5p	ugagguaguaguuugugcuguu	cuggcugagguaguaguuugugcuguuggucggguugugacauugcccgcuguggagaua	Intergenic	Seq search	N/A	161636	415409	250702	38058	218652	1084457	H, C, R, D, M, Z
13	hsa-let-7e-5p	ugagguaggagguuguauaguu	cccgggcugagguaggagguuguauaguugaggaggacacccaaggagaucacuauacgg	Intergenic	Seq search	N/A	158099	371191	226242	32868	177586	965986	H, C, R, D, M
14	hsa-miR-191-5p	caacggaaucccaaaagcagcug	cggcuggacagcgggcaacggaaucccaaaagcagcuguugucuccagagcauuccagcu	Intron, DALRD3, NDUFAF3	Seq search	N/A	92803	298737	81695	19239	192407	684881	H, C, R, D, M
15	hsa-miR-423-5p	ugaggggcagagagcgagacu	ugaggggcagagagcgagacuuuucuauuuuccaaaagcucggucugaggccccucagu	Intron, NSRP1	miRDeep	88000	161581	187334	126632	36224	170652	682423	H, C, R, D, M
16	hsa-miR-93-5p	caaagugcuguucgugcaggu	caaagugcuguucgugcagguagugugauuacccaaccuacugcugagcuagcacuucccga	Intron, MCM7	miRDeep	39000	78241	209197	135782	26470	142587	592277	H, C, R, D, M
17	hsa-miR-103a-3p	agcagcauuguacagggcu	cuucuuuacaguguugccuuguggcauggaguucaagcagcauuguacagggcu	Intron, PANK1	miRDeep	4.7	49364	205787	75936	6792	88138	426017	H, C, R, D, M, Z
18	hsa-miR-26a-5p	uucaaguaauccaggauaggcu	ggcuguggcuggauucaaguaauccaggauaggcuguuuccaucugugaggccuauucuu	Intron, CTDSP2	Seq search	N/A	52692	176459	62187	11659	83997	386994	H, C, R, D, M, Z
19	hsa-let-7g-5p	ugagguaguaguuuguacaguu	aggcugagguaguaguuuguacaguuugagggucuaugauaccacccgguacaggagaua	Intron, WDR82	Seq search	N/A	70918	159947	73718	9784	71992	386359	H, C, R, D, M
20	hsa-miR-30a-5p	uguaaacauccucgacuggaag	gcgacuguaaacauccucgacuggaagcugugaagccacagaugggcuuucagucggaug	Intergenic	Seq search	N/A	54538	159960	43881	7508	80429	346316	H, C, R, D, M
21	hsa-miR-30d-5p	uguaaacauccccgacuggaag	guuguuguaaacauccccgacuggaagcuguaagacacagcuaagcuuucagucagaugu	Intergenic	Seq search	N/A	38103	122590	35975	6291	64392	267351	H, C, R, D, M
22	hsa-miR-142-5p	cauaaaguagaaagcacuacu	gacagugcagucacccauaaaguagaaagcacuacuaacagcacuggaggguguaguguu	ncRNA, BZRAP1-AS	Seq search	N/A	56941	121708	10597	2341	30794	222381	H, C, R, D, M, Z
23	hsa-let-7b-5p	ugagguaguagguugugugguu	cggggugagguaguagguugugugguuucagggcagugauguugccccucggaagauaac	Intergenic	Seq search	N/A	37063	72117	46577	11332	43132	210221	H, C, R, D, M
24	hsa-miR-15a-5p	uagcagcacauaaugguuugug	ccuuggaguaaaguagcagcacauaaugguuuguggauuuugaaaaggugcaggccauau	ncRNA, DLEU2	Seq search	N/A	29516	68527	38275	5612	40330	182260	H, C, R, D, M
25	hsa-miR-192-5p	cugaccuaugaauugacagcc	gccgagaccgagugcacagggcucugaccuaugaauugacagccagugcucucgucuccc	Intergenic	Seq search	N/A	33204	88477	17946	2598	36545	178770	H, C, R, D, M
26	hsa-miR-30e-5p	uguaaacauccuugacuggaag	gggcagucuuugcuacuguaaacauccuugacuggaagcuguaagguguucagaggagcu	Intron, NFYC	Seq search	N/A	30532	85301	19372	3386	39008	177599	H, C, R, D, M
27	hsa-miR-144-5p	ggauaucaucauauacuguaag	uggggcccuggcugggauaucaucauauacuguaaguuugcgaugagacacuacaguaua	Intergenic	Seq search	N/A	43486	75300	7593	2233	35191	163803	H, C, R, D, M, Z
28	hsa-miR-186-5p	caaagaauucuccuuuugggcu	ugcuuguaacuuuccaaagaauucuccuuuugggcuuucugguuuuauuuuaagcccaaa	Intron, ZRANB2	Seq search	N/A	23921	52991	21596	4228	47976	150712	H, C, R, D, M
29	hsa-miR-363-3p	aauugcacgguauccaucug	cggguggaucacgaugcaauuuugaugaguaucauaggagaaaaauugcacgguauccaucug	Intergenic	miRDeep	4.6	17552	65365	25970	4307	34117	147311	H, C, R, D, M, Z
30	hsa-miR-126-5p	cauuauuacuuuugguacgcg	cgcuggcgacgggacauuauuacuuuugguacgcgcugugacacuucaaacucguaccgu	Intron, EGFL7	Seq search	N/A	21238	54654	13038	2444	29809	121183	H, C, R, D, M
31	hsa-miR-26b-5p	uucaaguaauucaggauaggu	ccgggacccaguucaaguaauucaggauagguugugugcuguccagccuguucuccauua	Intron, CTDSP1	Seq search	N/A	18919	48599	25384	2816	24110	119828	H, C, R, D, M
32	hsa-miR-101-3p	uacaguacugugauaacugaag	ucaguuaucacagugcugaugcugucuauucuaaagguacaguacugugauaacugaag	Intergenic	miRDeep	11000	22878	52950	8473	2663	20811	107775	H, C, R, D, M, Z
33	hsa-miR-425-5p	aaugacacgaucacucccguuga	gaaagcgcuuuggaaugacacgaucacucccguugagugggcacccgagaagccaucggg	Intron, DALRD3	Seq search	N/A	14260	44235	18376	3613	26843	107327	H, C, R, D, M
34	hsa-let-7d-5p	agagguaguagguugcauaguu	ccuaggaagagguaguagguugcauaguuuuagggcagggauuuugcccacaaggaggua	Intergenic	Seq search	N/A	16538	36045	24033	4312	22455	103383	H, C, R, D, M
35	hsa-miR-106b-3p	ccgcacuguggguacuugcu	uaaagugcugacagugcagauagugguccucuccgugcuaccgcacuguggguacuugcu	Intron, MCM7	miRDeep	9400	15120	45287	9970	2963	20328	93668	H, C, R, D, M
36	hsa-miR-484	ucaggcucaguccccucccga	ucaggcucaguccccucccgauaaaccccuaaauagggacuuucccggggggugacccuggcu	5' UTR, NDE1	miRDeep	4.9	16787	21876	17770	5775	26812	89020	H, C, R, D, M
37	hsa-miR-320a	aaaagcuggguugagagggcga	gccuucucuucccgguucuucccggagucgggaaaagcuggguugagagggcga	Intergenic	miRDeep	5.6	12486	24946	17297	7465	21685	83879	H, C, R, D, M
38	hsa-miR-151a-5p	ucgaggagcucacagucuagu	uuuccugcccucgaggagcucacagucuaguaugucucauccccuacuagacugaagcuc	Intron, PTK2	Seq search	N/A	12972	31882	13472	1835	20260	80421	H, C, R
39	hsa-miR-92b-3p	uauugcacucgucccggccu	agggacgggacgcggugcaguguuguuuuuucccccgccaauauugcacucgucccggccu	Intergenic	miRDeep	6	17630	34950	0	0	26116	78696	H, C, R, D, M, Z
40	hsa-miR-140-3p	accacaggguagaaccacggac	cagugguuuuacccuaugguagguuacgucaugcuguucuaccacaggguagaaccacggac	Intron, WWP2	miRDeep	5400	10730	33077	11364	2822	18392	76385	H, C, R, D, M, Z
41	hsa-miR-27b-3p	uucacaguggcuaaguucug	agagcuuagcugauuggugaacagugauugguuuccgcuuuguucacaguggcuaaguucug	Intron, C9orf3	miRDeep	4800	9573	23644	10330	2601	12813	58961	H, C, R, D, M, Z
42	hsa-miR-320b	aaaagcuggguugagagggcaa	aauuaaucccucucuuucuaguucuuccuagagugaggaaaagcuggguugagagggcaa	Intron, NVL	Seq search	N/A	7145	15455	11076	4687	13968	52331	H, C, R
43	hsa-miR-21-5p	uagcuuaucagacugauguuga	ugucggguagcuuaucagacugauguugacuguugaaucucauggcaacaccagucgaug	Intergenic	Seq search	N/A	8514	23629	8143	1300	10020	51606	H, C, R, D, M
44	hsa-miR-130a-3p	cagugcaauguuaaaagggca	cucuuuucacauugugcuacugucugcaccugucacuagcagugcaauguuaaaagggca	Intergenic	miRDeep	5.4	7842	14019	12012	2640	13384	49897	H, C, R, D, M
45	hsa-miR-532-5p	caugccuugaguguaggaccg	caugccuugaguguaggaccguuggcaucuuaauuacccucccacacccaaggcuug	Intron, CLCN5	miRDeep	3200	6274	19982	6478	1634	11827	46195	H, C, R, D, M
46	hsa-miR-183-5p	uauggcacugguagaauucacu	ccgcagagugugacuccuguucuguguauggcacugguagaauucacugugaacagucuc	Intergenic	Seq search	N/A	4829	17902	10384	1754	8836	43705	H, C, R, D, M, Z
47	hsa-miR-4732-3p	gcccugaccuguccuguucug	gagcagggagcaggaagcuguguguguccagcccugaccuguccuguucug	Intergenic	miRDeep	1.9	8936	16030	7373	2193	8771	43303	H, C, R
48	hsa-miR-215-5p	augaccuaugaauugacagac	aucauucagaaaugguauacaggaaaaugaccuaugaauugacagacaauauagcugagu	Intron, RNU5F-1, IARS2	Seq search	N/A	7728	17678	3711	585	7992	37694	H, C, R, D, M
49	hsa-miR-15b-5p	uagcagcacaucaugguuuaca	uugaggccuuaaaguacuguagcagcacaucaugguuuacaugcuacagucaagaugcga	Intron, IFT80, SMC4	Seq search	N/A	4667	13216	6085	1121	9752	34841	H, C, R, D, M
50	hsa-miR-652-3p	aauggcgccacuaggguug	acccuaggagagggugccauucacauagacuauaauugaauggcgccacuaggguug	Intron, TMEM164	miRDeep	5.8	4582	12028	8392	1610	8103	34715	H, C, R, D, M
51	hsa-miR-148a-3p	ucagugcacuacagaacuuugu	aaaguucugagacacuccgacucugaguaugauagaagucagugcacuacagaacuuugu	Intergenic	miRDeep	2500	4967	17140	2487	530	5184	30308	H, C, R, D, M
52	hsa-miR-128-3p	ucacagugaaccggucucu	cggggccguagcacugucugagagguuuacauuucucacagugaaccggucucu	Intergenic	miRDeep	4.9	3712	9741	4844	801	5508	24606	H, C, R, D, M
53	hsa-miR-17-5p	caaagugcuuacagugcagguag	gucagaauaaugucaaagugcuuacagugcagguagugauaugugcaucuacugcaguga	Intergenic	Seq search	N/A	3170	10570	3318	718	5848	23624	H, C, R, D, M, Z
54	hsa-miR-98	ugagguaguaaguuguauuguu	aggauucugcucaugccagggugagguaguaaguuguauuguugugggguagggauauua	Intron, HUWE1	Seq search	N/A	4583	9970	3902	478	4359	23292	H, C, R, D, M, Z
55	hsa-miR-130b-3p	cagugcaaugaugaaagggca	acucuuucccuguugcacuacuauaggccgcugggaagcagugcaaugaugaaagggca	Intergenic	miRDeep	1700	3364	7457	4293	1282	5018	21414	H, C, R, D, M
56	hsa-miR-106a-5p	aaaagugcuuacagugcagguag	ccuuggccauguaaaagugcuuacagugcagguagcuuuuugagaucuacugcaauguaa	Intron, MCM7	Seq search	N/A	2584	8526	2830	606	4816	19362	H, C, R, D, M, Z
57	hsa-miR-106b-5p	uaaagugcugacagugcagau	ccugccggggcuaaagugcugacagugcagauagugguccucuccgugcuaccgcacugu	Intron, MCM7	Seq search	N/A	3400	8952	2295	556	3367	18570	H, C, R, D, M
58	hsa-miR-194-5p	uguaacagcaacuccaugugga	ugguucccgcccccuguaacagcaacuccauguggaagugcccacugguuccaguggggc	Intron, RNU5F-1, IARS2	Seq search	N/A	2979	6976	2412	351	4436	17154	H, C, R, D, M
59	hsa-miR-454-3p	uagugcaauauugcuuauagggu	acccuaucaauauugucucugcuguguaaauaguucugaguagugcaauauugcuuauagggu	Intron, SKA2	miRDeep	5	2106	4971	3326	545	5636	16584	H, C, R, D
60	hsa-miR-378a-3p	acuggacuuggagucagaagg	cuccugacuccagguccuguguguuaccuagaaauagcacuggacuuggagucagaagg	Intron, PPARGC1B	miRDeep	2200	4348	0	0	0	10537	14885	H, C, R, D, M
61	hsa-miR-181b-5p	aacauucauugcugucggugggu	cugauggcugcacucaacauucauugcugucgguggguuugagucugaaucaacucacug	Intergenic	Seq search	N/A	2246	4655	2623	639	3841	14004	H, C, R, D, M, Z
62	hsa-miR-941	cacccggcugugugcacaugugc	cacggaagaggacgcacccggcugugugcacaugugcccagggcccgggacagcgccacg	5' UTR, DNAJC5	Seq search	N/A	1918	4323	2661	679	4287	13868	H, C
63	hsa-miR-30c-5p	uguaaacauccuacacucucagcu	uguaaacauccuacacucucagcuguggaaaguaagaaagcugggagaaggcuguuuacucu	Intergenic	miRDeep	4.5	2879	7195	949	320	2484	13827	H, C, R, D, M
64	hsa-miR-210-3p	cugugcgugugacagcggcu	agccccugcccaccgcacacugcgcugccccagacccacugugcgugugacagcggcu	Intergenic	miRDeep	5.8	2001	5065	2255	508	3242	13071	H, C, R, D, M
65	hsa-miR-20a-5p	uaaagugcuuauagugcagguag	guagcacuaaagugcuuauagugcagguaguguuuaguuaucuacugcauuaugagcacu	Intergenic	Seq search	N/A	1932	5906	1691	319	3076	12924	H, C, R, D, M, Z
66	hsa-miR-584-5p	uuaugguuugccugggacuga	uuaugguuugccugggacugaggaauuugcugggauaugucaguuccaggccaaccaggc	Intron, SH3TC2	miRDeep	5.8	2466	2754	2463	569	4029	12281	H, C, R, D, M
67	hsa-miR-19b-3p	ugugcaaauccaugcaaaacug	guuuugcagguuugcauuucagcguauauauguauauguggcugugcaaauccaugcaaaacug	Intergenic	miRDeep	5.2	2368	4021	1295	248	3553	11485	H, C, R, D, M, Z
68	hsa-miR-378i	acuggacuaggagucagaagg	gggagcacuggacuaggagucagaagguggaguucugggugcuguuuucccacucuuggg	Intergenic	Seq search	N/A	1270	4126	1519	186	3151	10252	H, C
69	hsa-miR-345-5p	gcugacuccuaguccagggcuc	acccaaacccuaggucugcugacuccuaguccagggcucgugauggcuggugggcccuga	Intergenic	Seq search	N/A	1103	2714	2181	1175	3005	10178	H, C, R
70	hsa-miR-221-3p	agcuacauugucugcuggguu	accuggcauacaauguagauuucuguguucguuaggcaacagcuacauugucugcuggguu	Intergenic	miRDeep	780	1534	3723	2982	234	1703	10176	H, C, R, D, M, Z
71	hsa-miR-378c	acuggacuuggagucagaagagugg	ggaggccaucacuggacuuggagucagaagaguggagucgggucagacuucaacucugac	Intergenic	Seq search	N/A	1251	4065	1505	186	3144	10151	H
72	hsa-miR-181d	aacauucauuguugucggugggu	guccccuccccuaggccacagccgaggucacaaucaacauucauuguugucgguggguug	Intergenic	Seq search	N/A	1506	3238	1889	457	2725	9815	H, C, R, D, M, Z
73	hsa-miR-550a-3p	ugucuuacucccucaggcaca	agugccugagggaguaagagcccuguuguugucagauagugucuuacucccucaggcaca	Intergenic	miRDeep	5.6	1766	3930	1018	419	1814	8947	H, C
74	hsa-miR-421	aucaacagacauuaauugggcg	ccucauuaaauguuuguugaaugaaaaaaugaaucaucaacagacauuaauugggcg	ncRNA, FTX	miRDeep	550	1080	3162	1197	292	1552	7283	H, C, R, D, M
75	hsa-miR-3615	ucucucggcuccucgcggcucg	acgccgcgcggggcggggauuggucugugguccucucucggcuccucgcggcucg	5' UTR, SLC9A3R1	miRDeep	-1.7	2255	4562	0	0	0	6817	H, C
76	hsa-miR-424-3p	caaaacgugaggcgcugcu	cagcaauucauguuuugaaguguucuaaaugguucaaaacgugaggcgcugcu	Intergenic	miRDeep	650	1267	2341	1634	157	1198	6597	H, C, R, D, M
77	hsa-miR-500a-3p	augcaccugggcaaggauucuga	uaauccuugcuaccugggugagagugcugucugaaugcaaugcaccugggcaaggauucuga	Intron, CLCN5	miRDeep	440	849	2819	593	198	1625	6084	H, C, R, D
78	hsa-miR-27a-3p	uucacaguggcuaaguuccg	gggcuuagcugcuugugagcaggguccacaccaagucguguucacaguggcuaaguuccg	Intergenic	miRDeep	5.5	1135	1823	1151	293	1491	5893	H, C, R, D, M
79	hsa-miR-28-3p	cacuagauugugagcuccugga	aaggagcucacagucuauugaguuaccuuucugacuuucccacuagauugugagcuccugga	Intron, LPP	miRDeep	450	786	2462	1207	225	1163	5843	H, C, R, D, M
80	hsa-miR-30b-5p	uguaaacauccuacacucagcu	accaaguuucaguucauguaaacauccuacacucagcuguaauacauggauuggcuggga	Intergenic	Seq search	N/A	1059	3244	390	88	968	5749	H, C, R, D, M
81	hsa-miR-660-5p	uacccauugcauaucggaguug	cugcuccuucucccauacccauugcauaucggaguugugaauucucaaaacaccuccugu	Intron, CLCN5	Seq search	N/A	849	2648	484	108	927	5016	H, C, R, D
82	hsa-miR-301a-3p	cagugcaauaguauugucaaagc	gcucugacuuuauugcacuacuguacuuuacagcuagcagugcaauaguauugucaaagc	Intron, SKA2	miRDeep	4.5	780	2359	283	62	846	4330	H, C, R, D, M
83	hsa-miR-744-5p	ugcggggcuagggcuaacagca	uugggcaaggugcggggcuagggcuaacagcagucuuacugaagguuuccuggaaaccac	Intron, MAP2K4	Seq search	N/A	832	1848	521	182	852	4235	H, C, R, D, M
84	hsa-miR-3158-3p	aagggcuuccucucugcagga	cugcagagaggaagcccuucugcuuacagguauuggaagggcuuccucucugcagga	Intron, DPCD	miRDeep	6.4	683	1939	416	85	1026	4149	H, C, R
85	hsa-miR-185-5p	uggagagaaaggcaguuccuga	agggggcgagggauuggagagaaaggcaguuccugaugguccccuccccaggggcuggcu	Intron, TANGO2	Seq search	N/A	533	1346	582	144	1488	4093	H, C, R, D, M
86	hsa-miR-146b-5p	ugagaacugaauuccauaggcu	ccuggcacugagaacugaauuccauaggcugugagcucuagcaaugcccuguggacucag	Intergenic	Seq search	N/A	615	1905	583	75	908	4086	H, C, R, D, M
87	hsa-miR-20b-5p	caaagugcucauagugcagguag	aguaccaaagugcucauagugcagguaguuuuggcaugacucuacuguaguaugggcacu	Intergenic	Seq search	N/A	494	2081	546	120	844	4085	H, C, R, D, M, Z
88	hsa-miR-197-3p	uucaccaccuucuccacccag	cggguagagagggcagugggagguaagagcucuucacccuucaccaccuucuccacccag	Intergenic	miRDeep	380	721	1646	327	128	1207	4029	H, C, R, D
89	hsa-miR-589-5p	ugagaaccacgucugcucuga	ugagaaccacgucugcucugagcuggguacugccuguucagaacaaaugccgguucccaga	Intron, FBXL18	miRDeep	5.2	653	1447	628	210	1037	3975	H, C, R
90	hsa-miR-28-5p	aaggagcucacagucuauugag	gguccuugcccucaaggagcucacagucuauugaguuaccuuucugacuuucccacuaga	Intron, LPP	Seq search	N/A	656	1491	765	109	880	3901	H, C, R, D, M
91	hsa-miR-181c-5p	aacauucaaccugucggugagu	cggaaaauuugccaaggguuugggggaacauucaaccugucggugaguuugggcagcuca	Intergenic	Seq search	N/A	575	1369	847	103	908	3802	H, C, R, D, M, Z
92	hsa-miR-7706	ugaagcgccugugcucugccgag	ggagcugugugcagggccagcgcggagcccgagcagccgcggugaagcgccugugcucugccgag	5' UTR, AKAP13	miRDeep	1.6	632	692	747	285	1141	3497	H, C
93	hsa-miR-148b-3p	ucagugcaucacagaacuuugu	gaaguucuguuauacacucaggcuguggcucucugaaagucagugcaucacagaacuuugu	Intron, COPZ1	miRDeep	430	553	1541	401	74	921	3490	H, C, R, D, M
94	hsa-miR-146a-5p	ugagaacugaauuccauggguu	ccgauguguauccucagcuuugagaacugaauuccauggguugugucagugucagaccuc	Intergenic	Seq search	N/A	653	1413	321	30	621	3038	H, C, R, D, M
95	hsa-miR-1260a	aucccaccucugccacca	accuuuccagcucaucccaccucugccaccaaaacacucaucgcggggucagagggagug	3' UTR, NGB	Seq search	N/A	627	1514	291	50	296	2778	H, C, R
96	hsa-miR-320c	aaaagcuggguugagagggu	cuucucuuuccaguucuucccagaauugggaaaagcuggguugagagggu	Intron, OSBPL1A	Seq search	N/A	418	799	515	154	824	2710	H, C, R
97	hsa-miR-1260b	aucccaccacugccaccau	ucuccguuuaucccaccacugccaccauuauugcuacuguucagcaggugcugcuggugg	Coding, MAML2	Seq search	N/A	606	1499	275	46	268	2694	H, C, R
98	hsa-miR-942-5p	ucuucucuguuuuggccaugug	auuaggagaguaucuucucuguuuuggccauguguguacucacagccccucacacauggc	Intron, TTF2	Seq search	N/A	530	871	486	98	597	2582	H, C, R
99	hsa-miR-10a-5p	uacccuguagauccgaauuugug	gaucugucugucuucuguauauacccuguagauccgaauuuguguaaggaauuuuguggu	Intron, HOXB3	Seq search	N/A	579	655	363	69	911	2577	H, C, R, D, M, Z
100	hsa-miR-1180-3p	uuuccggcucgcgugggugugu	ggacccacccggccgggaauagugcuccugguuguuuccggcucgcgugggugugu	Intron, B9D1	miRDeep	2	386	637	480	185	722	2410	H, C, R
101	hsa-miR-10b-5p	uacccuguagaaccgaauuugug	ccagagguuguaacguugucuauauauacccuguagaaccgaauuugugugguauccgua	Intergenic	Seq search	N/A	520	586	328	63	839	2336	H, C, R, D, M, Z
102	hsa-miR-324-5p	cgcauccccuagggcauuggug	cgcauccccuagggcauugguguaaagcuggagacccacugccccaggugcugcug	Intron, ACADVL	miRDeep	290	285	711	398	83	669	2146	H, C, R, D, M
103	hsa-miR-18a-5p	uaaggugcaucuagugcagauag	uguucuaaggugcaucuagugcagauagugaaguagauuagcaucuacugcccuaagugc	Intergenic	Seq search	N/A	373	1061	185	44	417	2080	H, C, R, D, M, Z
104	hsa-miR-29c-3p	uagcaccauuugaaaucggu	accgauuucuccugguguucagagucuguuuuugucuagcaccauuugaaaucggu	Intergenic	miRDeep	5	386	853	278	42	441	2000	H, C, R, D, M
105	hsa-miR-23a-3p	aucacauugccagggauu	uuccuggggaugggauuugcuuccugucacaaaucacauugccagggauu	Intergenic	miRDeep	5.2	276	451	419	60	680	1886	H, C, R, D, M
106	hsa-miR-100-5p	aacccguagauccgaacuugug	ccuguugccacaaacccguagauccgaacuugugguauuaguccgcacaagcuuguaucu	Intergenic	Seq search	N/A	548	75	27	211	1015	1876	H, C, R, D, M, Z
107	hsa-miR-19a-3p	ugugcaaaucuaugcaaaacug	uaguuuugcauaguugcacuacaagaagaauguaguugugcaaaucuaugcaaaacug	Intergenic	miRDeep	5.1	488	618	148	38	515	1807	H, C, R, D, M, Z
108	hsa-miR-576-5p	auucuaauuucuccacgucuuu	uacaauccaacgaggauucuaauuucuccacgucuuugguaauaagguuuggcaaagaug	Intron, SEC24B	Seq search	N/A	281	671	161	38	647	1798	H, C, R
109	hsa-miR-340-5p	uuauaaagcaaugagacugau	uuauaaagcaaugagacugauugucauaugucguuugugggauccgucucaguuacuuuauagcc	Intron, RNF130	miRDeep	180	355	884	181	34	327	1781	H, C, R, D, M
110	hsa-miR-18b-5p	uaaggugcaucuagugcaguuag	uguguuaaggugcaucuagugcaguuagugaagcagcuuagaaucuacugcccuaaaugc	Intergenic	Seq search	N/A	298	857	144	33	330	1662	H, C, R, D
111	hsa-miR-99a-5p	aacccguagauccgaucuugug	cccauuggcauaaacccguagauccgaucuuguggugaaguggaccgcacaagcucgcuu	Intergenic	Seq search	N/A	449	101	29	175	857	1611	H, C, R, D, M, Z
112	hsa-miR-502-3p	aaugcaccugggcaaggauuc	aauccuugcuaucugggugcuagugcuggcucaaugcaaugcaccugggcaaggauuc	Intron, CLCN5	miRDeep	120	225	797	162	54	347	1585	H, C, R, D, M
113	hsa-miR-629-5p	uggguuuacguugggagaacu	ucccuuucccaggggaggggcuggguuuacguugggagaacuuuuacggugaaccaggag	Intron, TLE3	Seq search	N/A	320	496	170	58	527	1571	H
114	hsa-miR-550a-5p	agugccugagggaguaagagccc	ugaugcuuugcuggcuggugcagugccugagggaguaagagcccuguuguuguaagauagugucuuacucccucaggcacaucuccaacaagucucu	Intron, AVL9	Seq search	N/A	201	788	165	47	343	1544	H, C
115	hsa-miR-148b-5p	aaguucuguuauacacucaggc	caagcacgauuagcauuugaggugaaguucuguuauacacucaggcuguggcucucugaa	Intron, COPZ1	Seq search	N/A	293	674	199	50	324	1540	H, C, R, D, M
116	hsa-miR-501-3p	aaugcacccgggcaaggauuc	aauccuuugucccugggugagagugcuuucugaaugcaaugcacccgggcaaggauuc	Intron, CLCN5	miRDeep	170	315	461	228	66	462	1532	H, C
117	hsa-miR-1304-3	cucacuguagccucgaaccccu	cgguuugaggcuacagugagaugugauccugccacaucucacuguagccucgaaccccu	Coding, TAF1D	miRDeep	71	101	848	65	16	492	1522	H
118	hsa-miR-339-3p	ugagcgccucgacgacagagc	ucccuguccuccaggagcucacgugugccugccugugagcgccucgacgacagagc	Intron, C7orf50	miRDeep	5.7	368	656	312	0	169	1505	H, C, R, D, M
119	hsa-miR-328-3p	cuggcccucucugcccuuccgu	gggggggcaggaggggcucagggagaaagugcauacagccccuggcccucucugcccuuccgu	Intron, ELMO3	miRDeep	5.8	402	591	336	158	0	1487	H, C, R, D, M
120	hsa-miR-374b-5p	auauaauacaaccugcuaagug	acucggauggauauaauacaaccugcuaaguguccuagcacuuagcagguuguauuauca	ncRNA, FTX	Seq search	N/A	226	790	185	32	252	1485	H, C, R, D, M
121	hsa-miR-96-5p	uuuggcacuagcacauuuuug	uuuggcacuagcacauuuuugcuugugucucuccgcucugagcaaucaugugcagugccaauau	Intergenic	miRDeep	5.4	235	620	299	21	215	1390	H, C, R, D, M, Z
122	hsa-miR-196b-5p	uagguaguuuccuguuguuggg	acuggucggugauuuagguaguuuccuguuguugggauccaccuuucucucgacagcacg	ncRNA, HOXA10-HOXA9	Seq search	N/A	218	641	188	18	244	1309	H, C, R, D, M, Z
123	hsa-miR-5010-3p	uuuugugucucccauuccccaga	uuuugugucucccauuccccagagcugucugaggugcuuuggaccauggugauccacaucggc	Intron, ATP6V0A1	miRDeep	1.1	314	382	280	70	236	1282	H, C, R
124	hsa-miR-3200-5p	aaucugagaaggcgcacaaggu	gguggucgagggaaucugagaaggcgcacaagguuuguguccaauacaguccacaccuug	Intron, OSBP2	Seq search	N/A	139	380	230	98	392	1239	H, C, R
125	hsa-miR-548k	aaaaguacuugcggauuuugcu	cuuuucucaaguauugcuguuagguuggugcaaaaguacuugcggauuuugcuuuacuuu	Intron, PPFIA1	Seq search	N/A	215	489	192	34	299	1229	H, C
126	hsa-miR-378d	acuggacuuggagucagaaa	gaaugguuacaaggagagaacacuggacuuggagucagaaaacuuucauccaagucauuc	Intron, GPC3	Seq search	N/A	148	497	160	25	352	1182	H, C, R
127	hsa-miR-378g	acugggcuuggagucagaag	cacugggcuuggagucagaagaccuggcuccagcccagcuc	Intergenic	Seq search	N/A	147	499	162	25	347	1180	H, C, R
128	hsa-miR-361-5p	uuaucagaaucuccagggguac	ggagcuuaucagaaucuccagggguacuuuauaauuucaaaaagucccccaggugugauu	Intron, CHM	Seq search	N/A	185	463	173	37	285	1143	H, C, R, D, M
129	hsa-miR-1976	ccuccugcccuccuugcuguag	uggcagcaaggaaggcagggguccuaagguguguccuccugcccuccuugcuguag	Intron, RPS6KA1	miRDeep	170	319	327	242	70	175	1133	H, C, R
130	hsa-miR-222-3p	agcuacaucuggcuacuggguc	cucaguagccaguguagauccugucuuucguaaucagcagcuacaucuggcuacuggguc	Intergenic	miRDeep	5.6	162	475	264	32	185	1118	H, C, R, D, M, Z
131	hsa-miR-32-5p	uauugcacauuacuaaguug	uauugcacauuacuaaguugcauguugucacggccucaaugcaauuuagugugugugauauu	Intron, TMEM245	miRDeep	5.4	289	434	130	34	224	1111	H, C, R, D, M
132	hsa-miR-155-5p	uuaaugcuaaucgugauaggggu	cuguuaaugcuaaucgugauagggguuuuugccuccaacugacuccuacauauuagcauu	Intergenic	Seq search	N/A	121	357	336	40	256	1110	H, C, R, D
133	hsa-miR-4732-5p	uguagagcagggagcaggaagcu	gagggagcuguagagcagggagcaggaagcuguguguguccagcccugaccuguccuguu	Intergenic	Seq search	N/A	183	295	218	73	303	1072	H
134	hsa-miR-374a-5p	uuauaauacaaccugauaagug	uacaucggccauuauaauacaaccugauaaguguuauagcacuuaucagauuguauugua	ncRNA, FTX	Seq search	N/A	240	423	89	16	247	1015	H, C, R, D
135	hsa-miR-636	ugugcuugcucgucccgcccg	ggcggggccggccccgcugccuggaauuaaccccgcugugcuugcucgucccgcccg	Coding, MFSD11	miRDeep	2	200	252	219	86	245	1002	H, C, R
136	hsa-miR-196a-5p	uagguaguuucauguuguuggg	ugcucgcucagcugaucuguggcuuagguaguuucauguuguugggauugaguuuugaac	Intergenic	Seq search	N/A	161	479	150	10	185	985	H, C, R, D, M, Z
137	hsa-miR-24-3p	uggcucaguucagcaggaaca	gugccuacugagcugaaacacaguugguuuguguacacuggcucaguucagcaggaaca	Intergenic	miRDeep	79	152	322	167	19	310	970	H, C, R, D, M
138	hsa-miR-4482-3p	uuucuauuucucaguggggcu	acccagugggcuauggaaauguguggaagauggcauuucuauuucucaguggggcu	Intergenic	miRDeep	1.1	20	496	12	38	384	950	H, C
139	hsa-miR-548h-5p	aaaaguaaucgcgguuuuuguc	guauuagguuggugcaaaaguaaucgcgguuuuugucauuacuuucaauggcaaacacca	Intergenic	Seq search	N/A	216	295	211	34	194	950	H, C
140	hsa-miR-4685-3p	ucucccuuccugcccuggcu	guggggcaagguuguuggugauauggcuuccucucccuuccugcccuggcu	Intron, HPS1	miRDeep	5.3	244	391	129	52	129	945	H, C
141	hsa-miR-548g-5p	ugcaaaaguaauugcaguuuuug	aagguauuagguuggugcaaaaguaauugcaguuuuugcuauuacuuuuaaugguaaaaa	Intergenic	Seq search	N/A	213	282	206	30	182	913	H, C, R
142	hsa-miR-548ar-5p	aaaaguaauugcaguuuuugc	aaaaguaauugcaguuuuugcuguugaacguagugguaaaacugcaguuauuuuugc	Intergenic	Seq search	N/A	213	266	195	25	170	869	H
143	hsa-miR-769-5p	ugagaccucuggguucugagcu	gccuuggugcugauuccugggcucugaccugagaccucuggguucugagcugugauguug	Intergenic	Seq search	N/A	112	380	76	27	256	851	H, C, R, D
144	hsa-miR-3200-3p	caccuugcgcuacucaggucug	aaucugagaaggcgcacaagguuuguguccaauacaguccacaccuugcgcuacucaggucug	Intron, OSBP2	miRDeep	130	118	324	0	56	340	838	H, C, R
145	hsa-miR-130b-5p	acucuuucccuguugcacuac	ggccugcccgacacucuuucccuguugcacuacuauaggccgcugggaagcagugcaaug	Intergenic	Seq search	N/A	137	383	88	8	184	800	H, C, R, D, M
146	hsa-miR-454-5p	acccuaucaauauugucucugc	ucuguuuaucaccagauccuagaacccuaucaauauugucucugcuguguaaauaguucu	Intron, SKA2	Seq search	N/A	123	446	65	12	143	789	H, C, R
147	hsa-miR-342-5p	aggggugcuaucugugauuga	gaaacugggcucaaggugaggggugcuaucugugauugagggacaugguuaauggaauug	Intron, EVL	Seq search	N/A	123	224	155	60	199	761	H, C, R, D, M
148	hsa-miR-1307-5p	ucgaccggaccucgaccggcu	ucgaccggaccucgaccggcucgucuguguugccaaucgacucggcguggcgucggucg	Coding, USMG5	miRDeep	1.6	271	0	477	0	0	748	H, C, R, D
149	hsa-miR-22-5p	aguucuucaguggcaagcuuua	ggcugagccgcaguaguucuucaguggcaagcuuuauguccugacccagcuaaagcugcc	Intergenic	Seq search	N/A	110	260	172	31	128	701	H, C, R, D, M
150	hsa-miR-223-3p	ugucaguuugucaaauacc	ugucaguuugucaaauaccccaagugcggcacaugcuuaccagcucuaggccagggcagaugggauaugacgaauggacugc	Intergenic	miRDeep	0.5	168	259	78	15	159	679	H, C, R, D, M
151	hsa-miR-29a-3p	uagcaccaucugaaaucggu	acugauuucuuuugguguucagagucaauauaauuuucuagcaccaucugaaaucggu	Intergenic	miRDeep	4.9	90	214	124	12	223	663	H, C, R, D, M
152	hsa-miR-5189	ucugggcacaggcggauggacagg	ggcccgccuuuuaggggccucgcugucugggcacaggcggauggacaggcuggccucugg	Intron, ZFPM1	Seq search	N/A	2	218	107	32	303	662	H, C
153	hsa-miR-4746-5p	ccggucccaggagaaccugcaga	gugucugugccggucccaggagaaccugcagaggcaucgggucagcggugcuccugcggg	Intron, UBXN6	Seq search	N/A	118	186	84	18	210	616	H, C
154	hsa-miR-331-5p	cuagguauggucccagggaucc	gaguuugguuuuguuuggguuuguucuagguauggucccagggaucccagaucaaaccag	Intergenic	Seq search	N/A	91	175	162	23	164	615	H, C, R, D, M
155	hsa-miR-25-5p	aggcggagacuugggcaauug	ggccaguguugagaggcggagacuugggcaauugcuggacgcugcccugggcauugcacu	Intron, MCM7	Seq search	N/A	153	227	60	18	128	586	H, C, R, D, M
156	hsa-miR-877-5p	guagaggagauggcgcaggg	guagaggagauggcgcaggggacacgggcaaagacuuggggguuccugggacccucagac	Intron, ABCF1	Seq search	N/A	108	169	104	24	173	578	H, C, R, D, M
157	hsa-miR-1255b-5p	cggaugagcaaagaaagugguu	ucuuacggaugagcaaagaaagugguuugcgccucaagaaaccacuuucuuugcucaucc	Intron, DCAF6	Seq search	N/A	81	180	116	25	148	550	H, C
158	hsa-miR-3940-3p	cagcccggaucccagcccacu	uggguuggggcgggcucuggggauuuggucucacagcccggaucccagcccacu	Intron, KHSRP	miRDeep	5.4	172	127	76	62	110	547	H, C, R
159	hsa-miR-2110	uuggggaaacggccgcugagug	cagggguuuggggaaacggccgcugagugaggcgucggcuguguuucucaccgcggucuu	5'UTR, CCDC186	Seq search	N/A	104	185	80	36	123	528	H, C
160	hsa-miR-574-3p	cacgcucaugcacacacccaca	ugagugugugugugugagugugugucgcuccggguccacgcucaugcacacacccaca	Intron, FAM114A1	miRDeep	58	70	217	86	0	132	505	H, C, R, D, M
161	hsa-miR-3688-3p	uauggaaagacuuugccacu	aguggcaaagucuuuccauauguguaacagacauacauacauacauauggaaagacuuugccacu	Intergenic	miRDeep	5.8	99	221	45	9	118	492	H
162	hsa-miR-374a-3p	cuuaucagauuguauuguaauu	uuauaauacaaccugauaaguguuauagcacuuaucagauuguauuguaauu	ncRNA, FTX	miRDeep	210	171	314	0	0	0	485	H, C, R
163	hsa-miR-4435	auggccagagcucacacagagg	gcaaauggccagagcucacacagagggaugagugcacuucaccugcagugugacucagca	Intergenic	Seq search	N/A	162	106	112	16	87	483	H, C
164	hsa-miR-4326	uguuccucugucucccagac	gcugcucugcuguuccucugucucccagacucuggguggauggagcaggucgggggcca	Intron, ARFGAP1	Seq search	N/A	171	5	89	25	188	478	H, C, R
165	hsa-miR-4508	gcggggcugggcgcgcg	aggacccagcggggcugggcgcgcggagcagcgcugggugcagcgccugcgccggcagcu	Intergenic	Seq search	N/A	120	139	87	19	113	478	H, C, R
166	hsa-miR-132-3p	uaacagucuacagccauggucg	accguggcuuucgauuguuacugugggaacuggagguaacagucuacagccauggucg	Intergenic	miRDeep	56	98	159	98	26	90	471	H, C, R, D, M, Z
167	hsa-miR-1285-3p	ucugggcaacaaggugagacc	aucacuugagcucaggaguuggagaccagucugggcaacaaggugagacc	Intron, PIGN	miRDeep	230	0	0	0	0	444	444	H, C, R
168	hsa-miR-362-5p	aauccuuggaaccuaggugugagu	cuugaauccuuggaaccuaggugugagugcuauuucagugcaacacaccuauucaaggau	Intron, CLCN5	Seq search	N/A	52	225	42	12	111	442	H, C, R, D, M
169	hsa-miR-1254	agccuggaagcuggagccugcagu	ggugggaggauugcuugagccuggaagcuggagccugcagugaacuaucauugugccacu	Intergenic	Seq search	N/A	51	129	71	11	171	433	H, C, R
170	hsa-miR-125b-5p	ucccugagacccuaacuuguga	ugcgcuccucucagucccugagacccuaacuugugauguuuaccguuuaaauccacgggu	Intergenic	Seq search	N/A	138	54	17	33	178	420	H, C, R, D, M, Z
171	hsa-miR-5010-5p	agggggauggcagagcaaaauu	gauccagggaacccuagagcagggggauggcagagcaaaauucauggccuacagcugccu	Intron, ATP6V0A1	Seq search	N/A	90	139	52	21	115	417	H, C
172	hsa-miR-29b-3p	cuagcaccauuugaaaucagug	cugguuucacaugguggcuuagauuuuuccaucuuuguaucuagcaccauuugaaaucagug	Intergenic	miRDeep	46	69	196	49	0	101	415	H, C, R, D, M
173	hsa-miR-1306-5p	ccaccuccccugcaaacgucca	gugagcagucuccaccaccuccccugcaaacguccaguggugcagagguaauggacguug	Coding, DGCR8	Seq search	N/A	81	157	73	22	60	393	H, C, R, D, M, Z
174	hsa-miR-3613-5p	uguuguacuuuuuuuuuuguuc	ugguuggguuuggauuguuguacuuuuuuuuuuguucguugcauuuuuaggaacaaaaaa	ncRNA, DLEU2	Seq search	N/A	117	214	18	4	30	383	H, C, R
175	hsa-miR-628-3p	uucuaguaagaguggcagucg	augcugacauauuuacuagaggguaaaauuaauaaccuucuaguaagaguggcagucg	Intron, CCPG1	miRDeep	1.4	82	169	0	0	128	379	H, C, R, D
176	hsa-miR-190a	ugauauguuugauauauuaggu	ugcaggccucugugugauauguuugauauauuagguuguuauuuaauccaacuauauauc	Intron, TLN2	Seq search	N/A	121	127	42	4	74	368	H, C, R, D, M, Z
177	hsa-miR-1468-5p	cuccguuugccuguuucgcug	ggugggugguuucuccguuugccuguuucgcugaugugcauucaacucauucucagcaaa	Intergenic	Seq search	N/A	55	146	76	16	60	353	H, C, R, D
178	hsa-miR-3163	uauaaaaugagggcaguaagac	uuccucaucuauaaaaugagggcaguaagaccuuccuuccuugucuuacuacccccauuu	Intron, PC	Seq search	N/A	55	119	81	12	83	350	H, C
179	hsa-miR-199a-3p	acaguagucugcacauugguu	cccaguguuuagacuaucuguucaggacucccaaauuguacaguagucugcacauugguu	Intron, DNM1	miRDeep	33	53	145	59	8	78	343	H, C, R, D, M, Z
180	hsa-miR-339-5p	ucccuguccuccaggagcucacg	cggggcggccgcucucccuguccuccaggagcucacgugugccugccugugagcgccucg	Intron, C7orf50	Seq search	N/A	67	181	22	10	62	342	H, C, R, D, M
181	hsa-miR-1294	ugugagguuggcauuguugu	ugugagguuggcauuguugucuggcauugucugauauacaacagugccaaccucacagg	Intron, GALNT10	miRDeep	5.8	131	0	202	0	0	333	H, C, R
182	hsa-miR-296-5p	agggcccccccucaauccugu	aggacccuuccagagggcccccccucaauccuguugugccuaauucagaggguugggugg	Intergenic	Seq search	N/A	54	116	35	19	96	320	H, C, R, D, M
183	hsa-miR-3605-5p	ugaggauggauagcaaggaagcc	acuuuauacguguaauugugaugaggauggauagcaaggaagccgcucccaccugacccu	Intron, PHC2	Seq search	N/A	47	110	72	4	84	317	H, C, R
184	hsa-miR-580-3p	uugagaaugaugaaucauuagg	uaaugauucaucagacucagauauuuaaguuaacaguauuugagaaugaugaaucauuagg	Intron, LMBRD2	miRDeep	5.5	27	251	13	0	18	309	H, C
185	hsa-miR-33b-5p	gugcauugcuguugcauugc	gcgggcggccccgcggugcauugcuguugcauugcacgugugugaggcgggugcagugcc	Intron, SREBF1	Seq search	N/A	88	95	28	6	76	293	H, C, R, D
186	hsa-miR-6741	ucggcucucucccucacccuag	ugggugggugcuggugggagccgugcccuggccacucauucggcucucucccucacccuag	Intron, PYCR2, LEFTY1	miRDeep	1.5	100	139	0	28	0	267	H, C, R
187	hsa-miR-3173-5p	ugcccugccuguuuucuccuuu	ucccugcccugccuguuuucuccuuugugauuuuaugagaacaaaggaggaaauaggcag	Intron, DICER1	Seq search	N/A	73	94	33	9	57	266	H, C, R
188	hsa-miR-1270	cuggagauauggaagagcugugu	cacagaguuauacuggagauauggaagagcuguguuggguauaaguaacaggcuuuucuu	Intron, ZNF826P	Seq search	N/A	28	48	49	15	112	252	H
189	hsa-miR-548o-3p	ccaaaacugcaguuacuuuug	aaaaguaauugcgguuuuugccauuaaaaguaaugcggccaaaacugcaguuacuuuug	Intron, PRKRIP1	miRDeep	35	37	66	82	8	58	251	H, C, R
190	hsa-miR-548x-5p/-aj/-ar/-g	ugcaaaaguaauugcaguuuuugc	agguuagugcaaaaguaauugcaguuuuugcguuacuuucaaucguaaaaacugcaauua	Intergenic	Seq search	N/A	213	0	0	30	0	243	H, C
191	hsa-miR-6511b-3p	ccucaccaccccuucugccug	ggcagaaguggggcugacagggcagaggguugcgcccccucaccaccccuucugccug	Intron, PDXDC1	miRDeep	2.1	0	233	0	0	0	233	H
192	hsa-miR-664-3p	uauucauuuauccccagccuaca	acuggcuagggaaaaugauuggauagaaacuauuauucuauucauuuauccccagccuaca	Intron, RAB3GAP2	miRDeep	32	44	91	25	0	66	226	H, C, R, D, M
193	hsa-miR-548d-5p	aaaaguaauugugguuuuugcc	aaacaaguuauauuagguuggugcaaaaguaauugugguuuuugccuguaaaaguaaugg	Intron, ATAD2	Seq search	N/A	50	62	53	11	49	225	H
194	hsa-miR-1255a	aggaugagcaaagaaaguagauu	auuggaaauccuuugaguugcuucucaaggaugagcaaagaaaguagauuuuuuagauuc	Intron, PPP3CA	Seq search	N/A	41	109	12	4	57	223	H
195	hsa-miR-148a-5p	aaaguucugagacacuccgacu	gaggcaaaguucugagacacuccgacucugaguaugauagaagucagugcacuacagaac	Intergenic	Seq search	N/A	34	104	33	7	45	223	H, C, R, D, M
196	hsa-miR-548av-5p	aaaaguacuugcggauuu	aaaaguacuugcggauuugccaucaccuuuaccuuuaauggcaaaacugcaguuacuuuugc	Intron, NETO1	Seq search	N/A	215	2	1	0	3	221	H, C, R
197	hsa-miR-320d	aaaagcuggguugagaggaug	ccuucucuuccugguucuuccugaagucaggaaaagcuggguugagaggaug	Intron, PRKDC	miRDeep	3.6	20	50	42	0	104	216	H, C, R
198	hsa-miR-3912-3p	uaacgcauaauauggacaug	uguccauauuauggguuaguuguggacacauacuaacgcauaauauggacaug	Intergenic	miRDeep	5.7	36	109	33	5	31	214	H, C, R
199	hsa-miR-548c-5p/-548o-5p/-548am-5p	aaaaguaauugcgguuuuugcc	cauuggcaucuauuagguuggugcaaaaguaauugcgguuuuugccauuacuuucaguag	Intergenic	Seq search	N/A	38	75	54	9	37	213	H
200	hsa-miR-548at-5p	aaaaguaauugcgguuuuugc	aguuggugcaaaaguaauugcgguuuuugccgucgaaaauaauggcaaaaacugcaguuacuuuuguaccaaug	Intron, ATP6V0A1	Seq search	N/A	38	69	46	9	47	209	H, C
201	hsa-miR-3909	uguccucuagggccugcagucu	agcaggcuccgggggacagggaaaagcacacaaggaacuuguccucuagggccugcagucu	Intron, TOM1	miRDeep	24	36	96	29	0	43	204	H, C, R
202	hsa-miR-335-5p	ucaagagcaauaacgaaaaaugu	uguuuugagcgggggucaagagcaauaacgaaaaauguuugucauaaaccguuuuucauu	Intron, MEST	Seq search	N/A	61	77	20	4	38	200	H, C, R, D, M
203	hsa-miR-574-5p	ugagugugugugugugagugugu	gggaccugcgugggugcgggcgugugagugugugugugugagugugugucgcuccggguc	Intergenic	Seq search	N/A	34	82	26	12	42	196	H
204	hsa-miR-140-5p	cagugguuuuacccuaugguag	ugugucucucucuguguccugccagugguuuuacccuaugguagguuacgucaugcuguu	Intron, WWP2	Seq search	N/A	35	92	11	6	48	192	H, C, R, D, M, Z
205	hsa-miR-766-3p	acuccagccccacagccucagc	ggaggaauuggugcuggucuuucauuuuggauuugacuccagccccacagccucagc	Intron, SEPT6	miRDeep	5.3	20	96	16	14	44	190	H, C, R
206	hsa-miR-378b	acuggacuuggaggcagaa	ggucauugagucuucaaggcuaguggaaagagcacuggacuuggaggcagaaagacc	Intron, ATP2B2	Seq search	N/A	29	75	32	4	49	189	H, C, R
207	hsa-miR-1287	ugcuggaucagugguucgaguc	guugugcuguccaggugcuggaucagugguucgagucugagccuuuaaaagccacucuag	Coding, PYROXD2	Seq search	N/A	12	57	35	8	77	189	H
208	hsa-miR-424-5p	cagcagcaauucauguuuugaa	cgaggggauacagcagcaauucauguuuugaaguguucuaaaugguucaaaacgugaggc	Intergenic	Seq search	N/A	58	79	21	2	27	187	H, C, R, D
209	hsa-miR-101-5p	caguuaucacagugcugaugcu	ugcccuggcucaguuaucacagugcugaugcugucuauucuaaagguacaguacugugau	Intergenic	Seq search	N/A	28	112	3	4	37	184	H, C, R, D, M, Z
210	hsa-miR-4454	ggauccgagucacggcacca	ccggauccgagucacggcaccaaauuucaugcguguccgugugaagagaccacca	Intergenic	Seq search	N/A	101	50	10	8	12	181	H, C
211	hsa-miR-3913-5p	uuugggacugaucuugaugucu	ugucuauaauaaacugaaauauuugggacugaucuugaugucugccaagguuuuggcaga	Intergenic	Seq search	N/A	25	83	21	6	46	181	H
212	hsa-miR-641	aaagacauaggauagagucaccuc	ugggugaaaggaaggaaagacauaggauagagucaccucuguccucuguccucuaccuau	Intron, AKT2	Seq search	N/A	22	98	9	9	36	174	H, C, R
213	hsa-miR-625-5p	gacuauagaacuuucccccu	agggggaaaguucuauaguccuguaauuagaucucaggacuauagaacuuucccccu	Intron, FUT8	miRDeep	2.8	25	95	0	2	51	173	H, C
214	hsa-miR-4677-3p	ucugugagaccaaagaacuacu	uuguucuuuggucuuucagccaugaccugaccuucugucugugagaccaaagaacuacu	Intron, SDCCAG8	miRDeep	18	34	87	15	0	31	167	H, C, R
215	hsa-miR-874-3p	cugcccuggcccgagggaccga	cggccccacgcaccaggguaagagagacucucgcuuccugcccuggcccgagggaccga	Intron, KLHL3	miRDeep	15	21	65	22	4	55	167	H, C, R, D, M
216	hsa-miR-5001-3p	uucugccucuguccagguccu	agggcuggacucagcggcggagcuggcugcuggccucaguucugccucuguccagguccu	5'UTR, TIGD1	miRDeep	5.7	26	59	22	0	52	159	H
217	hsa-miR-4742-3p	ucuguauucuccuuugccugca	aucaggcaaagggauauuuacagauacuuuuuaaaauuuguuugaguugaggcagauuaaauaucuguauucuccuuugccugca	Intron, WDR26	miRDeep	4.5	14	37	33	9	65	158	H, C, R
218	hsa-miR-7976	ugcccugagacuuuugcucu	ugcccugagacuuuugcucuaauaauuuauucuaauaauaauuuagaucaaaagccucagggcaga	Intron, TPRA1	miRDeep	1.9	0	94	0	0	60	154	H, C, R
219	hsa-miR-659-5p	aggaccuucccugaaccaagga	uaccgacccucgauuugguucaggaccuucccugaaccaaggaagagucacagucucuuc	Intergenic	Seq search	N/A	22	62	17	3	44	148	H
220	hsa-miR-3074-5p	guuccugcugaacugagccag	gcucgacuccuguuccugcugaacugagccaguguguaaaaugagaacugauaucagcuc	Intron, C9orf3	Seq search	N/A	20	53	31	6	38	148	H, C, R, D, M, Z
221	hsa-miR-3677-3p	cucgugggcucuggccacggcc	ggcaguggccagagcccugcagugcugggcaugggcuucucgugggcucuggccacggcc	Intergenic	Seq search	N/A	42	54	11	2	36	145	H, C, R
222	hsa-miR-6513-3p	ucaagugucaucugucccuagg	cuuugggauugacgccacaugucucagguccccagcugagucaagugucaucugucccuagg	Intron, TMBIM1, PNKD	miRDeep	12	28	61	19	0	34	142	H, C, R
223	hsa-miR-628-5p	augcugacauauuuacuagagg	auagcuguugugucacuuccucaugcugacauauuuacuagaggguaaaauuaauaaccu	Intron, CCPG1	Seq search	N/A	31	56	16	2	34	139	H, C, R, D
224	hsa-miR-3143	auaacauuguaaagcgcuucuuucg	uagauaacauuguaaagcgcuucuuucgcgguugggcuggagcaacucuuuacaauguuu	Intergenic	Seq search	N/A	36	48	17	6	30	137	H, C
225	hsa-miR-616-5p	acucaaaacccuucagugacuu	uuagguaauuccuccacucaaaacccuucagugacuuccaugacaugaaauaggaaguca	Intron, ADCY2	Seq search	N/A	14	70	12	2	39	137	H, C
226	hsa-miR-500a-5p	uaauccuugcuaccugggugaga	cccccucucuaauccuugcuaccugggugagagugcuuucugaaugcagugcacccaggc	Intron, CLCN5	Seq search	N/A	21	44	20	9	39	133	H, C, R, D
227	hsa-miR-330-5p	ucucugggccugugucuuaggc	cuuuggcgaucacugccucucugggccugugucuuaggcucugcaagaucaaccgagcaa	Intron, EML2	Seq search	N/A	22	46	28	4	31	131	H, C, R, D, M
228	hsa-miR-548ab	aaaaguaauuguggauuuugcu	auguuggugcaaaaguaauuguggauuuugcuauuacuuguauuuauuuguaaugcaaaa	Intergenic	Seq search	N/A	24	29	35	9	30	127	H, C, R
229	hsa-miR-4511	gaagaacuguugcauuugcccu	aaaaaaaagggaaagaagaacuguugcauuugcccugcacucaguuugcacaggguaaau	Intron, DENND4A	Seq search	N/A	33	48	11	4	29	125	H, C, R
230	hsa-miR-598-3p	uacgucaucguugucaucguc	cggugaucccgauggugugagcuggaaauggggugcuacgucaucguugucaucguc	Intron, XKR6	miRDeep	4.3	10	74	11	0	30	125	H, C, R
231	hsa-miR-378h	acuggacuuggugucagaugg	acaggaacacuggacuuggugucagaugggaugagcccuggcucuguuuccuagcagcaa	Intron, FAXDC2	Seq search	N/A	19	50	22	3	29	123	H, C, R
232	hsa-miR-664-5p	acuggcuagggaaaaugauuggau	gaacauugaaacuggcuagggaaaaugauuggauagaaacuauuauucuauucauuuauc	Intron, RAB3GAP2	Seq search	N/A	15	29	33	13	33	123	H, C, R
233	hsa-miR-500b	aauccuugcuaccugggu	cccccucucuaauccuugcuaccugggugagagugcuuucugaaugcagugcacccaggcaaggauucugcaaggggga	Intron, CLCN5	Seq search	N/A	21	39	18	8	36	122	H, C, R, D
234	hsa-miR-3130-5p	uacccagucuccggugcagcc	cuugucaugucuuacccagucuccggugcagccuguugucaaggcugcaccggagacugg	Intron, FASTKD2	Seq search	N/A	43	39	0	5	29	116	H
235	hsa-miR-503-5p	uagcagcgggaacaguucugcag	ugcccuagcagcgggaacaguucugcagugagcgaucggugcucugggguauuguuuccg	Intergenic	Seq search	N/A	14	50	29	2	13	108	H, C, R, D, M
236	hsa-miR-7-1-3p	caacaaaucacagucugccaua	uggaagacuagugauuuuguuguuuuuagauaacuaaaucgacaacaaaucacagucugccaua	Intron, HNRNPK	miRDeep	23	32	76	0	0	0	108	H, C, R, D, M
237	hsa-miR-29b-5p	cugguuucacaugguggcuuag	cuucuggaagcugguuucacaugguggcuuagauuuuuccaucuuuguaucuagcaccau	Intergenic	Seq search	N/A	14	24	34	4	28	104	H, C, R, D, M
238	hsa-miR-548b-5p	aaaaguaauugugguuuuggcc	cagacuauauauuuagguuggcgcaaaaguaauugugguuuuggccuuuauuuucaaugg	Intron, FAM184A	Seq search	N/A	15	34	32	3	19	103	H, C, R
239	hsa-miR-3127-5p	aucagggcuuguggaaugggaa	aucagggcuuguggaaugggaaggagaagggacgcuuccccuucugcaggccugcugg	Intron, CNNM4	miRDeep	7.9	10	34	20	9	28	101	H, C, R
240	hsa-miR-449c-5p	aggcaguguauugcuagcggcu	aggcaguguauugcuagcggcuguuaaugauuuuaacaguugcuaguugcacuccucu	Intron, CDC20B	miRDeep	5.4	25	37	17	4	17	100	H, C, R
241	hsa-miR-141-3p	uaacacugucugguaaagaug	ucuuccaguacaguguuggauggucuaauugugaagcuccuaacacugucugguaaagaug	Intergenic	miRDeep	5.4	23	33	13	2	29	100	H, C, R, D, M
242	hsa-miR-1538	cggcccgggcugcugcuguu	aacagcagcaacaugggccucgcuuccugccggcgcggcccgggcugcugcuguu	Intergenic	miRDeep	6	19	36	22	0	20	97	H, C
243	hsa-miR-92b-5p	agggacgggacgcggugcagug	cgggccccgggcgggcgggagggacgggacgcggugcaguguuguuuuuucccccgccaa	Intergenic	Seq search	N/A	29	32	3	1	30	95	H, C, R, D, M
244	hsa-miR-651-5p	uuuaggauaagcuugacuuuug	aaucuaucacugcuuuuuaggauaagcuugacuuuuguucaaauaaaaaugcaaaaggaa	Intergenic	Seq search	N/A	24	37	12	2	20	95	H, C
245	hsa-miR-2277-5p	agcgcgggcugagcgcugccaguc	gugcuuccugcgggcugagcgcgggcugagcgcugccagucagcgcucacauuaaggcug	3'UTR, FAM172A	Seq search	N/A	19	39	6	3	27	94	H, C
246	hsa-miR-150-5p	ucucccaacccuuguaccagug	cuccccauggcccugucucccaacccuuguaccagugcugggcucagacccugguacagg	Intergenic	Seq search	N/A	14	37	20	7	16	94	H, C, R, D, M
247	hsa-miR-548j	aaaaguaauugcggucuuuggu	gggcagccagugaauaguuagcuggugcaaaaguaauugcggucuuugguauuacuuuca	Intron, TPST2	Seq search	N/A	11	18	39	9	16	93	H, C, R
248	hsa-miR-1285-5p	gaucucacuuuguugcccagg	uguagagauaggaucucacuuuguugcccaggcuggucucaaacuccuggucugggcaac	Intron, KRIT1	Seq search	N/A	16	36	15	4	20	91	H, C, R
249	hsa-miR-125a-5p	ucccugagacccuuuaaccuguga	ugccagucucuaggucccugagacccuuuaaccugugaggacauccagggucacagguga	Intergenic	Seq search	N/A	19	26	26	3	14	88	H, C, R, D, M
250	hsa-miR-301b-3p	cagugcaaugauauugucaaagc	ucugacgagguugcacuacugugcucugagaagcagugcaaugauauugucaaagc	Intergenic	miRDeep	4.2	9	50	10	0	18	87	H, C, R, D, M
251	hsa-miR-4781-3p	aauguuggaauccucgcuagag	cuagcggggauuccaauauugggccaauucccccaauguuggaauccucgcuagag	Intron, TCEANC2	miRDeep	0.6	8	27	28	5	19	87	H
252	hsa-miR-939	uggggagcugaggcucugggggug	ugugggcagggcccuggggagcugaggcucuggggguggccggggcugacccugggccuc	Intron, CPSF1	Seq search	N/A	15	21	15	4	31	86	H, C, R
253	hsa-miR-378a-5p	cuccugacuccagguccugugu	agggcuccugacuccagguccuguguguuaccuagaaauagcacuggacuuggagucaga	Intron, PPARGC1B	Seq search	N/A	12	32	15	1	24	84	H, C, R, D, M
254	hsa-miR-624-5p	uaguaccaguaccuuguguuca	aaugcuguuucaagguaguaccaguaccuuguguucaguggaaccaagguaaacacaagg	Intron, STRN3	Seq search	N/A	20	32	9	2	21	84	H, C, R
255	hsa-miR-29c-5p	ugaccgauuucuccugguguuc	aucucuuacacaggcugaccgauuucuccugguguucagagucuguuuuugucuagcacc	Intergenic	Seq search	N/A	11	41	12	5	14	83	H, C, R, D, M
256	hsa-miR-548i	aaaaguaauugcggauuuugcc	cagauggcucugaaguuugcacccuauuagguuggugcaaaaguaauugcggauuuugcc	Intergenic	Seq search	N/A	12	25	23	1	21	82	H, C
257	hsa-miR-548q	gcuggugcaaaaguaauggcgg	auauuaggcuggugcaaaaguaauggcgguuuuugccauuacuuuucauuuuuaccauua	Intron, CAMK1D	Seq search	N/A	9	28	15	3	26	81	H, C
258	hsa-miR-1224-5p	gugaggacucgggaggugg	gugaggacucgggagguggaggguggugccgccggggccgggcgcuguuucagcucgcuu	Intron, VWA5B2	Seq search	N/A	10	14	19	8	30	81	H, C, R, D
259	hsa-miR-3135a	ugccuaggcugagacugcagug	ucacuuuggugccuaggcugagacugcaguggugcaaucucaguucacugcagccuugac	Intron, KAT2B	Seq search	N/A	15	31	9	1	24	80	H, C, R
260	hsa-miR-590-3p	uaauuuuauguauaagcuagu	gagcuuauucauaaaagugcaguauggugaagucaaucuguaauuuuauguauaagcuagu	Intron, EIF4H	miRDeep	4.2	22	31	16	0	11	80	H, C, R, D
261	hsa-miR-331-3p	gccccugggccuauccuaga	cuagguauggucccagggaucccagaucaaaccaggccccugggccuauccuaga	Intergenic	miRDeep	82	77	0	0	0	0	77	H, C, R, D, M
262	hsa-miR-3157-3p	cugcccuagucuagcugaagcu	uucagccaggcuagugcagucugcuuugugccaacacuggggugaugacugcccuagucuagcugaagcu	ncRNA, ENTPD1-AS1	miRDeep	14	13	25	7	5	27	77	H, C, R
263	hsa-miR-223-5p	cguguauuugacaagcugaguu	ccuggccuccugcagugccacgcuccguguauuugacaagcugaguuggacacuccaugu	Intergenic	Seq search	N/A	12	25	22	2	15	76	H, C, R, D, M
264	hsa-miR-152-3p	ucagugcaugacagaacuugggc	ccagguucugugauacacuccgacucgggcucuggagcagucagugcaugacagaacuugggc	Intron, COPZ2	miRDeep	5.5	17	30	8	0	21	76	H, C, R, D, M
265	hsa-miR-627	gugagucucuaagaaaagagga	uacuuauuacugguagugagucucuaagaaaagaggaggugguuguuuuccuccucuuuu	Intron, VPS39	Seq search	N/A	22	20	8	4	13	67	H, C, R
266	hsa-miR-610	ugagcuaaaugugugcuggga	ucuauuugucuuaggugagcuaaaugugugcugggacacauuugagccaaaugucccagc	Intron, KIF18A	Seq search	N/A	14	30	8	3	12	67	H, C, R, D, M
267	hsa-miR-720	ucucgcuggggccucca	ccggaucucacacggugguguuaauaucucgcuggggccuccaaaauguugugcccaggg	Intergenic	Seq search	N/A	16	37	6	4	3	66	H, C
268	hsa-miR-4775	uuaauuuuuuguuucggucacu	auuaagcuuuuaauuuuuuguuucggucacucuugauagcagacauugacugaaacaaaa	3' UTR, CCNYL1	Seq search	N/A	11	23	11	0	19	64	H, C, R
269	hsa-miR-6852	cccugggguucugaggacaugc	cccugggguucugaggacaugcucugacuccccugauguccucuguuccucaggu	Intron, TLN1	miRDeep	14	0	39	25	0	0	64	H, C
270	hsa-miR-3620-3p	ucacccugcaucccgcacccagg	gugggcugggcugggcugggccaagguacaaggccucacccugcaucccgcacccagg	Intron, ARF1	miRDeep	-1.8	22	0	19	5	15	61	H, C, R
271	hsa-miR-99b-5p	cacccguagaaccgaccuugcg	ggcacccacccguagaaccgaccuugcggggccuucgccgcacacaagcucgugucugug	Intergenic	Seq search	N/A	8	23	12	3	14	60	H, C, R, D, M
272	hsa-miR-195-5p	uagcagcacagaaauauuggc	agcuucccuggcucuagcagcacagaaauauuggcacagggaagcgagucugccaauauu	Intergenic	Seq search	N/A	5	20	16	2	17	60	H, C, R, D, M
273	hsa-miR-5690	ucagcuacuaccucuauuagg	cuuuuaauuucagcuacuaccucuauuaggauuugggaguuauacuaauagagguaauag	Intron, FKBP5	Seq search	N/A	12	22	3	2	16	55	H, C, R
274	hsa-miR-6775-3p	aggcccuguccucugccccagg	ucggggcaugggggagggaggcuggacaggagagggcucacccaggcccuguccucugccccagg	Intron, SLC7A5	miRDeep	5.8	12	18	0	0	25	55	H, C, R
275	hsa-miR-450a-5p	uuuugcgauguguuccuaauau	aaacgauacuaaacuguuuuugcgauguguuccuaauaugcacuauaaauauauugggaa	Intergenic	Seq search	N/A	16	26	4	0	7	53	H, C, R, D, M
276	hsa-miR-502-5p	auccuugcuaucugggugcua	ugcucccccucucuaauccuugcuaucugggugcuagugcuggcucaaugcaaugcaccu	Intron, CLCN5	Seq search	N/A	7	26	5	3	12	53	H, C, R, D, M
277	hsa-miR-671-3p	uccgguucucagggcuccacc	aggaagcccuggaggggcuggaggugauggauguuuuccuccgguucucagggcuccacc	Coding, CHPF2	miRDeep	4.4	9	28	0	0	16	53	H, C, R, D, M
278	hsa-miR-3136-5p	cugacugaauagguagggucauu	aauaugaaacugacugaauagguagggucauuuuucugugacugcacauggcccaaccua	Intron, TMF1	Seq search	N/A	11	22	10	0	7	50	H, C, R
279	hsa-miR-548ay	aaaguaauugugguuuuugca	aaaguaauugugguuuuugcauuuaaaguaauggccaaaaccgcgauuacucuugca	Intergenic	miRDeep	7.5	0	0	0	11	39	50	H, C, R
280	hsa-miR-1304-5p	uuugaggcuacagugagaugug	aaacacuugagcccagcgguuugaggcuacagugagaugugauccugccacaucucacug	Coding, TAF1D	Seq search	N/A	10	22	6	0	10	48	H
281	hsa-miR-652-5p	caacccuaggagagggugccauuca	acgaauggcuaugcacugcacaacccuaggagagggugccauucacauagacuauaauug	Intron, TMEM164	Seq search	N/A	12	26	4	0	6	48	H, C, R, D, M
282	hsa-miR-7855-5p	uuggugaggaccccaagcucgg	uuggugaggaccccaagcucggcacuauugugacugugcuuuuggcuuccuuuccaggc	Intron, SPTB	miRDeep	18	0	21	0	0	27	48	H, C
283	hsa-miR-6866	uuagaggcuggaauagagauu	uuagaggcuggaauagagauucuugaggcuuggaagaguaaggaucccuuuaucuguccucuag	Intron, CASC3	miRDeep	1.1	0	22	11	0	15	48	H, C, R
284	hsa-miR-6501	aguugccagggcugccuuuggug	aguugccagggcugccuuuggugacagcagcaguagaguugccagagcagccugcgguaacagu	Coding, SON	miRDeep	1.8	0	34	0	0	14	48	H, C, R, D
285	hsa-miR-4433-5p	cgucccaccccccacuccugu	cauccuccuuacgucccaccccccacuccuguuucuggugaaauauucaaacaggagugg	Intergenic	Seq search	N/A	6	24	6	5	4	45	H, C
286	hsa-miR-7-5p	uggaagacuagugauuuuguugu	agauuagaguggcuguggucuagugcuguguggaagacuagugauuuuguuguucugaug	Intron, HNRNPK	Seq search	N/A	4	22	3	0	8	37	H, C, R, D, M, Z
287	hsa-miR-6747	uuccugccuuccucugcacca	gugugguuuuggagggguguggaaagaggcagaacauucguucacuuuccugccuuccucugcacca	Intron, EEF1G	miRDeep	1.3	0	0	0	0	29	29	H, C
