# Supplementary material for: A comprehensive joint analysis of the long and short RNA transcriptomes of human erythrocytes
Source: BMC Genomics. 2015 Nov 16;16:952. doi: 10.1186/s12864-015-2156-2 (PMC4647483; doi:10.1186/s12864-015-2156-2)
Supplement: Additional file 5: Table S4. — Summary of putative microRNAs. Genomic location and conservation were determined with methods used for Additional file 4: Table S3. (XLSX 17 kb) [file 12864_2015_2156_MOESM5_ESM.xlsx]

## Sheet: Sheet1
							Mature Sequence Reads for Sample Number
Sequence number	miRBase assigned name	Mature sequence	Precursor Sequence	Precursor coordinate	Genomic Location	miRDeep Score	1	2	3	4	5	Total reads	Conservation
1		ggcugguccgaugguagu	gagcaacgguaggccagguaugucuggucuuuucuuguaacuuuacauucaaaggcuuucuggcugguccgaugguagu	chr8:124056896..124056975:+	Intergenic	3.8	2258	0	0	0	0	2258	H, C
2		cacugcaaccucugccuccggu	ugagaggcagagguugcaguggcacgaucucaggucacugcaaccucugccuccggu	chr22:20012651..20012708:-	Intron, TANGO2	660	0	1269	0	0	403	1672	H, C, R
3		acucccacugcuugacuugacuag	ggcacaagugcagugguguuucuuuacucccacugcuugacuugacuag	chr5:64018318..64018367:-	Coding, SREK1IP1	4.7	336	487	489	0	243	1555	H, C, R
4		uacaguauagauacugua	caguaucuauacuuuauguauacuguauacauacuguauguauacuguauagauacaguauagauacugua	chr3:98327181..98327252:+	Intergenic	5.3	617	707	0	0	0	1324	H
5		ugcacaaauaauugugguuuug	ugcacaaauaauugugguuuugccauuaaaaggaauggcaaaacccacaauugcuauugcacc	chr8:114817355..114817418:+	Intergenic	1.5	236	388	254	47	277	1202	H, C
6		ucugggcaucaaagugagacc	gaucacuugagcccaggaguucgagaccagucugggcaucaaagugagacc	chr13:35449841..35449892:+	Intergenic	4.9	0	682	0	0	0	682	H
7		ucacgucccuguucgggcgcca	ucacgucccuguucgggcgccacuuguggcugucgguucgggacugaau	chr19:58024383..58024432:-	Intergenic	1.6	129	390	65	0	64	648	H, C, R
8		cuuccccacccucuccugcagc	uggggagaggaggggaccagggcugugaauuaccuucccuuccccacccucuccugcagc	chr19:13063444..13063504:+	Intron, RAD23A	1.6	135	198	89	54	149	625	H, C, R
9		cggcgggcggcggggcgg	cggcgggcggcggggcggggcgggacgggcggcgaccgcggccucagcgcggucccuggagcgcccgccgcg	chr1:40254265..40254337:+	Coding, BMP8B	2.2	236	259	28	25	68	616	H
10		aaaaguaaucgcagguuuug	aaaaguaaucgcagguuuugccauuaguuucaauggcaaaagccgcgauuacuuuugc	chr18:27063306..27063364:-	Intergenic	5.8	208	0	198	0	176	582	H, C
11		uugaggucggacaugguggcu	ccaccacgccuggccuaagaguguguuucuuaaagguaaagacuugaggucggacaugguggcu	chr22:41352708..41352772:-	Intron, RBX1	5.8	87	118	93	41	133	472	H, C, R
12		uuuccucugcucucauaccaca	uggggaugggaacuguugggaaaaacucaaacuguguuuuuuccucugcucucauaccaca	chr7:7092955..7093016:-	Intergenic	79	0	168	61	0	169	398	H, C
13		uugccucucccgucccuguag	auggggugcgggagccgggcgggggugacuguggccuugccucucccgucccuguag	chr19:3201464..3201521:+	Intron, NCLN	1.7	39	78	200	17	53	387	H, C
14		cagcggcugcgcaucucgggc	ccgggaagcggccgccgcggagccggcguccgcagcggcugcgcaucucgggc	chr1:208042452..208042505:-	Intergenic	2.1	51	91	46	13	109	310	H, C
15		cuucgaaagcggcuucggcu	cuucgaaagcggcuucggcugccucggccgcuuucgaagcc	chr18:3448118..3448159:-	Intron, TGIF1	63	38	115	53	0	94	300	H, C, R
16		gaucccaggucaaggcugcaguga	gaucccaggucaaggcugcagugagcuaugacugugccacugcgcuccagccugggca	chr22:41353709..41353767:-	Intron, RBX1	46	28	85	84	33	49	279	H, C
17		aaaagucaucgcaguuuuug	aaaagucaucgcaguuuuugucauuacuugcaauggcaaaacucacaauuacuuuugc	chr1:33907640..33907698:-	Intergenic	5	0	269	0	0	0	269	H, C
18		uuaguggcucccucugccugca	uuaguggcucccucugccugcagaauggaagaccacgugcaggugaggguggagccaccgaua	chr19:57950479..57950542:+	Intron, ZNF749	2.2	53	95	41	0	73	262	H, C, R
19		uccggauccggcuccgcgccu	ugcgcgugcgcggcuccggaugcggcucggcgccuccggauccggcuccgcgccu	chr17:40761517..40761572:-	5' UTR, TUBG1	51	42	98	24	0	96	260	H, C
20		ucaggcucaguccccucc	ucaggcucaguccccuccaugaugggcuccccacaagcaugugggcagcccaugaggucagugugcucccugggg	chr8:41059078..41059153:-	Intergenic	4.9	60	74	42	7	53	236	H, C, R
21		ggaguucugggcuguagugcacu	ggaguucugggcuguagugcacuaugccuaucuuuguccaugcuaaguucagcaucaguguggugaccucccgguaacagggg	chr5:134130967..134131050:+	Intergenic	1	0	0	0	56	179	235	H
22		uucaaaaauaauugugguuuug	uucaaaaauaauugugguuuugccauuccuuucgguggcaaaacuugcaauuacuuuugcacc	chr4:15850852..15850915:-	Intergenic	1.4	0	0	230	0	0	230	H, C
23		ccccguccguccguccgu	ccccguccguccguccguccagcacccgcccggagagugaggcc	chr6:144329356..144329400:+	5' UTR, PLAGL1, HYMAI	1.3	78	148	0	0	0	226	H
24		cagggccuggaacuccaauggga	ccauggugucccaggcccccauggaccuccugggccuccagggccuggaacuccaauggga	chr1:78426078..78426139:-	Coding, FUBP1	1.7	29	44	54	12	81	220	H, C, R, D, M
25		cccccggcuccuccccca	gggggugggggggagucggcccgcccucuuaaagggcccggccucaucgcuccucccccggcuccuccccca	chr3:195636663..195636735:+	Intron, TNK2	6	45	123	34	11	0	213	H
26		cacugcacuccagccugggcg	aacccaggacgccgagcuugcagugagccgagauugcgccacugcacuccagccugggcg	chr6_dbb_hap3:3087371..3087431:-	Intergenic	5.2	41	0	83	0	89	213	H, C
27		cgcgggugcuuacugacccu	cgcgggugcuuacugacccuuuuggguuggaguuagcucaagcggu	chr10:31840034..31840080:+	Intergenic	5	18	52	43	0	95	208	H, C
28		cggaguucugggcuguaguguu	cacgccuguaguuccagccacuugggaggcugaguaggaggaucucuugagccccggaguucugggcuguaguguu	chr14:102543721..102543797:-	Intergenic	1.9	0	199	0	0	0	199	H
29		aaaaguaauggcaguuuuug	aaaaguaauggcaguuuuuguuauuaaaacaaaacaaaacaaacauaaaacaaacggcaaaagccgccauuacuuuugcacca	chr11:56063553..56063636:-	Intergenic	5	0	0	196	0	0	196	H, C, R
30		ugagggaguaguuugugc	gggaaagguauucccacaguagcaggaaugagggaguaguuugugc	chr1:70859277..70859323:+	Intergenic	3.8	22	111	0	0	59	192	H, C, R
31		ugagcaccccaggaccugcgcu	cguaggccuuaggucucaggggagcagcacgccugagcaccccaggaccugcgcu	chr7:100240316..100240371:-	Intergenic	1.7	45	54	33	17	37	186	H, C, R
32		cucacuguagcaucgaacaccu	gauggagugcagugacacaauaauagcucacuguagcaucgaacaccu	chr16:13524700..13524748:-	Intergenic	3.8	0	84	48	11	39	182	H, C
33		ccucuccuaaccucgcucucg	agagucgagagugggagaagagcggagcgugugagcaguacugcggccuccucuccucuccuaaccucgcucucg	chr1:182360850..182360925:-	5' UTR, GLUL	41	47	69	24	9	33	182	H
34		cuggacacugaccaggaccccc	gcccuggccuggauccaugcugggcagaagcagcuggacacugaccaggaccccc	chr9:139565938..139565993:+	Intron, EGFL7	1.6	0	112	17	0	49	178	H
35		ucugggcaacaaggugaga	acuugagcccaggaguuugagaccagucugggcaacaaggugaga	chr3:4587087..4587132:+	Intron, ITPR1	4.9	0	0	0	0	173	173	H, C, R
36		gaucucggacgagccccca	ggggcagugggacgccaucuccucuggguagggugauggaagaccccuuucagaaagagaauggggaucucggacgagccccca	chr6:85677725..85677809:+	Intergenic	1.1	65	82	22	0	0	169	H, C, R
37		uugagacucugggucagucu	acugacccagagucucaagcacaauugaaaugugcuugagacucugggucagucu	chr1:95620396..95620451:+	Intron, TMEM56	6.1	31	90	0	0	48	169	H, C, R
38		ccugccccucauccagcccca	aggcugggcuggaggguggcauugcuccaggcuggcacugcccugccccucauccagcccca	chr2:43417763..43417825:-	Intergenic	1.7	58	0	41	16	28	143	H, C, R
39		accccuucggcugcugggcca	gccccgcagccccgaggggucugggcgcgcugaagaccccuucggcugcugggcca	chr10:1102581..1102637:-	Intergenic	2.1	23	32	33	10	41	139	H
40		gcggggcggcggcggcggug	cggcggcccccggcccccggcgcgggaagcggcggcggggcggcggcggcggug	chr1:16010968..16011022:+	5' UTR, PLEKHM2	2.1	59	74	0	0	0	133	H
41		auuaagagggacggccgggggca	auuaagagggacggccgggggcauucguauugugccgcuagaggugaaauucuugga	chrUn_gl000229:19085..19142:+	Intergenic	1.3	39	93	0	0	0	132	H, C
42		cagugcauuguuaaaagggc	ccugacuguguuuugauuaauuuccagugcauuguuaaaagggc	chr5:53509285..53509329:-	Intron, ARL15	2.9	0	59	69	0	0	128	H, C, R
43		agcccgucggaccuccgccaugc	accuggcguggacgacuggccuuccucuccucucuccugaagcccgucggaccuccgccaugc	chr17:42357768..42357831:+	Intergenic	24	0	0	56	0	72	128	H, C
44		gaagcagcgccugucgcaacucg	agaguugcugccgcugcuguccucacacccgcucgugggaagcagcgccugucgcaacucg	chr17:76136835..76136896:+	Intron, TMC8	5.4	37	0	31	0	51	119	H, C
45		cucggccuuugcucgcagcacu	ugcugcgagcggcgcgagccucuggcagcgggcucggccuuugcucgcagcacu	chr15:56657482..56657536:-	Intergenic	2	13	31	15	0	52	111	H, C
46		cacgcaccuguauucucagcu	cacgcaccuguauucucagcuauuugggaggcugaggugggagaaucaccugagcccgggaagccaaggcugcagugagcugug	chr9:7151543..7151627:+	Intron, KDM4C	1.4	0	68	26	0	0	94	H, C
47		aaaaagauugaggccaugguag	aaaaagauugaggccaugguagcuauuuauagguagcuguagccucagucuuuuuaa	chr3:43758007..43758064:+	Intron, ABHD5	1.8	19	29	22	0	23	93	H, C, R
48		ucagaaccgaccgccucccagc	gggguggcggagguuucugagaagugacauaggcugggaugacucagaaccgaccgccucccagc	chr19:1253359..1253424:-	Intron, MIDN	2.2	40	0	9	19	23	91	H
49		gaugccugggaguugccaucugcu	gaugccugggaguugccaucugcucauccccauuggccuuaaaaagccaguggaccaaaagguggcagucuuuuuuuucu	chr12:58388745..58388825:-	Intergenic	1.2	14	26	20	0	30	90	H, C, R
50		ugggcgacagagcgagacu	ugggcgacagagcgagacuccaucucaaaaaacauaaauaaauaaauaaaauaaaauaaaauaaaagacggguuuugcucuguugcccagg	chr7:100836333..100836424:+	Intergenic	1.8	27	62	0	0	0	89	H, C
51		cacugcacuccagccugggu	caggagguggagguugcagugagcagugauuaugccacugcacuccagccugggu	chr18:43491125..43491180:-	Intron, EPG5	5.4	18	20	21	0	28	87	H, C
52		accugagccacugcacccggcu	accugagccacugcacccggcuaagcguuccuuuuuuuaaaaaaaaucggccgggcgcgguggcucaugccu	chr8:54935558..54935630:+	Intergenic	2.4	0	33	0	0	50	83	H
53		cacugcacuccagccugggca	ccccggagguugaagcuacagugagccuugauugugucacugcacuccagccugggca	chr12:51747571..51747629:-	3' UTR, GALNT6	26	21	41	0	17	0	79	H, C, R
54		ucaggcuccguccccucccu	ucaggcuccguccccucccuccucggcauaguucacccugucccaguccucggaguuggggacagagcccuggg	chr1:11586568..11586642:-	Intron, PTCHD2	5.5	14	25	11	3	22	75	H, C, R
55		cggcggcuccagggaccuggcg	cggcggcuccagggaccuggcggccgccgaucggggcugcgaggccccauggcgccgccccc	chr16:30582936..30582998:-	3' UTR, ZNF688	2.8	20	19	9	0	27	75	H, C
56		ggcggcggcggcggcggcggc	cgcugaggcccgcggcuccgcccuguggcugcgccugucuauaaaguuguuguugagguggcgcggcgcuaagauggcggcggcggcggcggcggc	chr11:65686479..65686575:-	Intergenic	5.9	40	35	0	0	0	75	H, C
57		auccugcccgagcugagcccu	ggccagcuuaggccaggguugagagcugacacccggcccaauccugcccgagcugagcccu	chr1:156864612..156864673:-	Intron, PEAR1	1.8	16	22	12	0	23	73	H, C, R
58		uccgacggccgcgcugacagca	uccgacggccgcgcugacagcaccacugcuccugcugucccugccgccgccgucgccac	chr6:56954989..56955048:-	5' UTR, KIAA1586	1.1	14	26	12	0	20	72	H
59		ugaggggcagagagggagau	ugaggggcagagagggagauggacccagcucuccugacgcuggucccaagcucuucccuccacagugucuacacu	chr6_mcf_hap5:1325791..1325866:+	ncRNA, HCG9	1.3	21	25	22	0	0	68	H, C
60		cccaggacaguuucagugaug	cccaggacaguuucagugaugcaaauugugugcccucugguucagcugaaacaguccuggacu	chr20:47730585..47730648:-	3' UTR, STAU1	14	8	24	17	0	15	64	H, C, R
61		ucucccuuccugcccuggc	gagggaagagggaagggaaggacacauugaacgaucccaguggcuugucucauggugaccucucccuuccugcccuggc	chr21:43741398..43741477:+	Intergenic	5.4	0	49	12	0	0	61	H, C, R
62		ccggaguuggaccugggacu	ucccagguccaauccugaguggccaaaagcaggagacccggaguuggaccugggacu	chr6:10723077..10723134:-	Intergenic	1.8	0	33	23	0	0	56	H, C, R
63		cgaggacccccccugccugg	cgaggacccccccugccuggccuucgagucuggagggaggccaggaggaggagguccugugag	chr12:1914341..1914404:+	Intron, CACNA2D4	5.1	0	0	26	8	20	54	H, C
64		cggccuggcggacgcggucggg	cgccgccuccgccgggcucgccgggaccuccgggcggccuggcggacgcggucggg	chr22:40390801..40390857:-	Intergenic	6.4	10	22	5	0	16	53	H, C
65		caugguccauuuugcucugcu	caugguccauuuugcucugcuucugaaagcugaguacuuugcaagcagagcaaaacggaccaugca	chr10:75888465..75888531:-	Intron, AP3M1	2.3	0	29	11	0	11	51	H, C
66		uuggugaggaccccaagcucgg	uuggugaggaccccaagcucggcacuauugugacugugcuuuuggcuuccuuuccaggc	chr14:65252343..65252402:-	Intron, SPTB	5.2	0	21	0	0	27	48	H, C
67		aggagggacguggcgcucugaga	aggagggacguggcgcucugagaugcgggcucaggaggccgcgccucuuccuuc	chr11:17298036..17298090:-	Intron, NUCB2	1.7	15	12	0	0	21	48	H, C, R
68		uauccgcuggcuuacucucu	uauccgcuggcuuacucucucucgguuguccucuccgcuggggagggagugaggcgcgggugcc	chr11:76156409..76156473:+	Intron, C11orf30	2.2	13	29	0	0	0	42	H, C, R
69		agaggcccaggcucuggaaga	agaggcccaggcucuggaagaccugacuggcuuuaaagagcucuuccagaccccuggucauacu	chr10:129906026..129906090:-	Coding, MKI67	4.8	6	23	6	5	0	40	H
70		accuccacccaguuucaggccug	accuccacccaguuucaggccuggaggauggucuuggcaggaggcuggguggggaag	chr1:29214888..29214945:+	Intron, EPB41	2.1	0	18	0	0	20	38	H, C
71		ccccggagggggcgggcu	ccccggagggggcgggcugccgggaggaggcggccucccccgcgggcg	chr2:97482253..97482301:+	Coding, CNNM3	2.2	0	0	0	0	35	35	H, C
72		aggaggucugggcuguagugca	gacuauagucccagcaacuucagaggcugaggagggaggaucguuucagcucaggaggucugggcuguagugca	chr17:65453313..65453387:-	Intron, PTPNC1	1.2	22	0	0	0	0	22	H, C, R
