# Supplementary material for: A comprehensive joint analysis of the long and short RNA transcriptomes of human erythrocytes
Source: BMC Genomics. 2015 Nov 16;16:952. doi: 10.1186/s12864-015-2156-2 (PMC4647483; doi:10.1186/s12864-015-2156-2)
Supplement: Additional file 6: Table S5. — Long RNA transcripts loci spanning pre-microRNA regions. Loci are listed if 20 or greater long RNA-seq reads max per sample spanned the indicated microRNA precursor region. Rank (in average long RNA reads), chromosome and coordinates of precursor, precursor ID, and maximum number of reads spanning precursors are listed for each erythrocyte long RNA-seq sample. MicroRNAs are listed as expressed if any microRNA mapping to the indicated precursor region were present in 100 or greater reads for all short RNA-seq samples. (XLSX 10 kb) [file 12864_2015_2156_MOESM6_ESM.xlsx]

## Sheet: Sheet1
Rank	Chromosome	5' end coordinate	3' end coordinate	pre-microRNA precursor ID	RBC_1	RBC_2	RBC_3	MicroRNA expressed?
1	21	9826203	9826263	hsa-mir-3687-1	11326	10269	51411	Yes
2	15	44085857	44085957	hsa-mir-1282	17342	7151	4927	No
3	X	108297772	108297820	hsa-mir-6087	1792	2917	1780	Yes
4	12	62654140	62654235	hsa-mir-6125	916	636	285	No
5	1	20960172	20960281	hsa-mir-6084	318	159	141	No
6	17	27188673	27188748	hsa-mir-4732	243	166	107	Yes
7	17	43552729	43552801	hsa-mir-4315-1	166	97	91	No
8	5	140027429	140027511	hsa-mir-3655	160	87	35	No
9	12	9392063	9392147	hsa-mir-1244-1	127	93	50	No
10	16	15704887	15704952	hsa-mir-6506	48	52	43	No
11	19	10514134	10514214	hsa-mir-1181	20	19	11	No
