# Supplementary material for: A comprehensive joint analysis of the long and short RNA transcriptomes of human erythrocytes
Source: BMC Genomics. 2015 Nov 16;16:952. doi: 10.1186/s12864-015-2156-2 (PMC4647483; doi:10.1186/s12864-015-2156-2)
Supplement: Additional file 7: Table S6. — List of predicted targets for miR-4732-3p in Targetscan. (XLSX 60 kb) [file 12864_2015_2156_MOESM7_ESM.xlsx]

## Sheet: Sheet2
			Conserved sites				Poorly conserved sites
Target gene	Representative transcript	Gene name	total	8mer	7mer-m8	7mer-1A	total	8mer	7mer-m8	7mer-1A	Representative miRNA	Total context+ score
KIAA0556	NM_015202	KIAA0556	2	1	0	1	1	0	1	0	hsa-miR-4732-3p	-0.76
PGRMC2	NM_006320	progesterone receptor membrane component 2	2	1	1	0	0	0	0	0	hsa-miR-4732-3p	-0.7
GGA2	NM_015044	golgi-associated, gamma adaptin ear containing, ARF binding protein 2	1	0	0	1	2	1	1	0	hsa-miR-4732-3p	-0.68
ADAR	NM_001025107	adenosine deaminase, RNA-specific	1	1	0	0	1	0	1	0	hsa-miR-4732-3p	-0.67
ACOT13	NM_001160094	acyl-CoA thioesterase 13	1	1	0	0	1	1	0	0	hsa-miR-4732-3p	-0.63
RFX5	NM_000449	regulatory factor X, 5 (influences HLA class II expression)	2	1	0	1	0	0	0	0	hsa-miR-4732-3p	-0.61
PHF16	NM_001077445	PHD finger protein 16	1	1	0	0	1	0	1	0	hsa-miR-4732-3p	-0.61
TMEM168	NM_022484	transmembrane protein 168	1	1	0	0	1	0	1	0	hsa-miR-4732-3p	-0.57
QKI	NM_006775	quaking homolog, KH domain RNA binding (mouse)	1	1	0	0	1	1	0	0	hsa-miR-4732-3p	-0.54
ELAC2	NM_001165962	elaC homolog 2 (E. coli)	1	0	0	1	1	1	0	0	hsa-miR-4732-3p	-0.53
HIPK2	NM_001113239	homeodomain interacting protein kinase 2	1	1	0	0	2	0	2	0	hsa-miR-4732-3p	-0.5
SPEG	NM_001173476	SPEG complex locus	1	1	0	0	1	0	1	0	hsa-miR-4732-3p	-0.5
ZFP62	NM_001172638	zinc finger protein 62 homolog (mouse)	2	0	0	2	1	0	0	1	hsa-miR-4732-3p	-0.49
C6orf132	NM_001164446	chromosome 6 open reading frame 132	1	1	0	0	0	0	0	0	hsa-miR-4732-3p	-0.48
JHDM1D	NM_030647	jumonji C domain containing histone demethylase 1 homolog D (S. cerevisiae)	2	1	1	0	0	0	0	0	hsa-miR-4732-3p	-0.48
DNAJC14	NM_032364	DnaJ (Hsp40) homolog, subfamily C, member 14	1	1	0	0	0	0	0	0	hsa-miR-4732-3p	-0.48
TMEM180	NM_024789	transmembrane protein 180	2	1	0	1	0	0	0	0	hsa-miR-4732-3p	-0.47
SIGLEC5	NM_003830	sialic acid binding Ig-like lectin 5	1	1	0	0	0	0	0	0	hsa-miR-4732-3p	-0.47
GAB4	NM_001037814	GRB2-associated binding protein family, member 4	1	0	0	1	2	0	2	0	hsa-miR-4732-3p	-0.46
ZNF512	NM_032434	zinc finger protein 512	1	1	0	0	0	0	0	0	hsa-miR-4732-3p	-0.46
CDK17	NM_001170464	cyclin-dependent kinase 17	1	1	0	0	0	0	0	0	hsa-miR-4732-3p	-0.46
ZSWIM4	NM_023072	zinc finger, SWIM-type containing 4	1	1	0	0	0	0	0	0	hsa-miR-4732-3p	-0.46
ST8SIA3	NM_015879	ST8 alpha-N-acetyl-neuraminide alpha-2,8-sialyltransferase 3	1	1	0	0	1	0	0	1	hsa-miR-4732-3p	-0.45
STARD13	NM_052851	StAR-related lipid transfer (START) domain containing 13	2	0	0	2	2	0	0	2	hsa-miR-4732-3p	-0.45
HNF4G	NM_004133	hepatocyte nuclear factor 4, gamma	1	1	0	0	0	0	0	0	hsa-miR-4732-3p	-0.45
RPA4	NM_013347	replication protein A4, 30kDa	1	1	0	0	0	0	0	0	hsa-miR-4732-3p	-0.44
CRB2	NM_173689	crumbs homolog 2 (Drosophila)	1	0	0	1	1	1	0	0	hsa-miR-4732-3p	-0.44
MAPK1IP1L	NM_144578	mitogen-activated protein kinase 1 interacting protein 1-like	1	0	0	1	1	1	0	0	hsa-miR-4732-3p	-0.43
DUSP26	NM_024025	dual specificity phosphatase 26 (putative)	1	1	0	0	0	0	0	0	hsa-miR-4732-3p	-0.43
RALGPS2	NM_152663	Ral GEF with PH domain and SH3 binding motif 2	1	0	0	1	1	0	1	0	hsa-miR-4732-3p	-0.43
UBIAD1	NM_013319	UbiA prenyltransferase domain containing 1	1	1	0	0	1	0	1	0	hsa-miR-4732-3p	-0.43
RBM20	NM_001134363	RNA binding motif protein 20	1	0	0	1	1	0	1	0	hsa-miR-4732-3p	-0.43
ZNF281	NM_012482	zinc finger protein 281	1	1	0	0	0	0	0	0	hsa-miR-4732-3p	-0.43
CLTC	NM_004859	clathrin, heavy chain (Hc)	1	1	0	0	0	0	0	0	hsa-miR-4732-3p	-0.42
OAZ2	NM_002537	ornithine decarboxylase antizyme 2	1	1	0	0	0	0	0	0	hsa-miR-4732-3p	-0.42
RHOBTB2	NM_001160036	Rho-related BTB domain containing 2	2	0	1	1	1	1	0	0	hsa-miR-4732-3p	-0.41
CDS2	NM_003818	CDP-diacylglycerol synthase (phosphatidate cytidylyltransferase) 2	1	0	0	1	3	1	1	1	hsa-miR-4732-3p	-0.41
C9orf150	NM_203403	chromosome 9 open reading frame 150	1	1	0	0	0	0	0	0	hsa-miR-4732-3p	-0.41
SH3BP5L	NM_030645	SH3-binding domain protein 5-like	2	1	0	1	0	0	0	0	hsa-miR-4732-3p	-0.4
KCNK6	NM_004823	potassium channel, subfamily K, member 6	1	1	0	0	1	0	1	0	hsa-miR-4732-3p	-0.4
SH3TC2	NM_024577	SH3 domain and tetratricopeptide repeats 2	2	0	0	2	7	0	3	4	hsa-miR-4732-3p	-0.4
CYP2S1	NM_030622	cytochrome P450, family 2, subfamily S, polypeptide 1	1	1	0	0	0	0	0	0	hsa-miR-4732-3p	-0.4
RTN4	NM_007008	reticulon 4	1	1	0	0	0	0	0	0	hsa-miR-4732-3p	-0.39
TMEM135	NM_001168724	transmembrane protein 135	2	0	0	2	4	0	1	3	hsa-miR-4732-3p	-0.39
VAV3	NM_001079874	vav 3 guanine nucleotide exchange factor	1	1	0	0	0	0	0	0	hsa-miR-4732-3p	-0.39
BAK1	NM_001188	BCL2-antagonist/killer 1	1	0	0	1	2	0	1	1	hsa-miR-4732-3p	-0.38
MXD4	NM_006454	MAX dimerization protein 4	1	0	0	1	3	1	2	0	hsa-miR-4732-3p	-0.38
HS6ST1	NM_004807	heparan sulfate 6-O-sulfotransferase 1	1	0	1	0	2	0	2	0	hsa-miR-4732-3p	-0.38
ERCC6	NM_000124	excision repair cross-complementing rodent repair deficiency, complementation group 6	1	1	0	0	0	0	0	0	hsa-miR-4732-3p	-0.37
STXBP5L	NM_014980	syntaxin binding protein 5-like	1	0	0	1	1	1	0	0	hsa-miR-4732-3p	-0.37
FUT4	NM_002033	fucosyltransferase 4 (alpha (1,3) fucosyltransferase, myeloid-specific)	1	0	0	1	1	0	0	1	hsa-miR-4732-3p	-0.37
ZBTB11	NM_014415	zinc finger and BTB domain containing 11	1	1	0	0	0	0	0	0	hsa-miR-4732-3p	-0.37
YPEL4	NM_145008	yippee-like 4 (Drosophila)	1	1	0	0	0	0	0	0	hsa-miR-4732-3p	-0.37
B4GALT6	NM_004775	UDP-Gal:betaGlcNAc beta 1,4- galactosyltransferase, polypeptide 6	1	1	0	0	1	0	1	0	hsa-miR-4732-3p	-0.36
MAT2A	NM_005911	methionine adenosyltransferase II, alpha	1	1	0	0	0	0	0	0	hsa-miR-4732-3p	-0.36
RAB6B	NM_016577	RAB6B, member RAS oncogene family	1	0	0	1	2	1	0	1	hsa-miR-4732-3p	-0.36
CPLX2	NM_001008220	complexin 2	1	0	1	0	3	0	2	1	hsa-miR-4732-3p	-0.36
BCL2L2	NM_001199839	BCL2-like 2	1	1	0	0	0	0	0	0	hsa-miR-4732-3p	-0.36
TAF4B	NM_005640	TAF4b RNA polymerase II, TATA box binding protein (TBP)-associated factor, 105kDa	1	1	0	0	0	0	0	0	hsa-miR-4732-3p	-0.36
SMEK1	NM_032560	SMEK homolog 1, suppressor of mek1 (Dictyostelium)	2	0	0	2	0	0	0	0	hsa-miR-4732-3p	-0.35
GJA1	NM_000165	gap junction protein, alpha 1, 43kDa	1	1	0	0	0	0	0	0	hsa-miR-4732-3p	-0.35
CYB5RL	NM_001031672	cytochrome b5 reductase-like	1	1	0	0	0	0	0	0	hsa-miR-4732-3p	-0.35
WARS	NM_004184	tryptophanyl-tRNA synthetase	1	0	0	1	1	0	1	0	hsa-miR-4732-3p	-0.34
SCNN1A	NM_001038	sodium channel, nonvoltage-gated 1 alpha	1	1	0	0	0	0	0	0	hsa-miR-4732-3p	-0.34
MUS81	NM_025128	MUS81 endonuclease homolog (S. cerevisiae)	1	1	0	0	0	0	0	0	hsa-miR-4732-3p	-0.34
SRSF6	NM_006275	serine/arginine-rich splicing factor 6	1	0	0	1	1	0	1	0	hsa-miR-4732-3p	-0.34
TEPP	NM_199046	testis, prostate and placenta expressed	1	0	1	0	1	0	1	0	hsa-miR-4732-3p	-0.34
WDTC1	NM_015023	WD and tetratricopeptide repeats 1	1	0	1	0	1	0	0	1	hsa-miR-4732-3p	-0.33
ZSCAN29	NM_152455	zinc finger and SCAN domain containing 29	1	0	0	1	1	0	0	1	hsa-miR-4732-3p	-0.33
ZKSCAN5	NM_014569	zinc finger with KRAB and SCAN domains 5	1	0	0	1	1	0	1	0	hsa-miR-4732-3p	-0.33
SPTB	NM_001024858	spectrin, beta, erythrocytic	1	0	0	1	2	0	2	0	hsa-miR-4732-3p	-0.33
WDR1	NM_005112	WD repeat domain 1	1	0	0	1	1	0	1	0	hsa-miR-4732-3p	-0.32
VAV2	NM_001134398	vav 2 guanine nucleotide exchange factor	1	1	0	0	0	0	0	0	hsa-miR-4732-3p	-0.32
ST6GALNAC6	NM_013443	ST6 (alpha-N-acetyl-neuraminyl-2,3-beta-galactosyl-1,3)-N-acetylgalactosaminide alpha-2,6-sialyltransferase 6	2	0	1	1	0	0	0	0	hsa-miR-4732-3p	-0.32
BHLHE41	NM_030762	basic helix-loop-helix family, member e41	1	1	0	0	0	0	0	0	hsa-miR-4732-3p	-0.32
RASSF1	NM_001206957	Ras association (RalGDS/AF-6) domain family member 1	1	1	0	0	0	0	0	0	hsa-miR-4732-3p	-0.32
DOCK3	NM_004947	dedicator of cytokinesis 3	2	0	0	2	1	0	1	0	hsa-miR-4732-3p	-0.31
INTS7	NM_001199809	integrator complex subunit 7	1	0	0	1	1	0	0	1	hsa-miR-4732-3p	-0.31
IER3IP1	NM_016097	immediate early response 3 interacting protein 1	1	0	0	1	1	0	0	1	hsa-miR-4732-3p	-0.31
WBP11	NM_016312	WW domain binding protein 11	1	0	1	0	0	0	0	0	hsa-miR-4732-3p	-0.31
BBC3	NM_001127240	BCL2 binding component 3	1	1	0	0	0	0	0	0	hsa-miR-4732-3p	-0.31
HSPC159	NM_014181	galectin-related protein	1	0	1	0	0	0	0	0	hsa-miR-4732-3p	-0.31
LCORL	NM_001166139	ligand dependent nuclear receptor corepressor-like	1	0	0	1	1	0	1	0	hsa-miR-4732-3p	-0.31
TET2	NM_001127208	tet oncogene family member 2	1	0	0	1	1	1	0	0	hsa-miR-4732-3p	-0.31
ADCYAP1R1	NM_001118	adenylate cyclase activating polypeptide 1 (pituitary) receptor type I	2	2	0	0	2	1	0	1	hsa-miR-4732-3p	-0.31
RASGEF1A	NM_145313	RasGEF domain family, member 1A	1	0	0	1	1	1	0	0	hsa-miR-4732-3p	-0.3
ARRB1	NM_004041	arrestin, beta 1	1	0	1	0	4	1	1	2	hsa-miR-4732-3p	-0.3
SUN1	NM_001130965	Sad1 and UNC84 domain containing 1	1	0	0	1	1	0	1	0	hsa-miR-4732-3p	-0.3
ADAMTS14	NM_080722	ADAM metallopeptidase with thrombospondin type 1 motif, 14	1	0	0	1	1	0	1	0	hsa-miR-4732-3p	-0.3
ETV6	NM_001987	ets variant 6	1	1	0	0	1	1	0	0	hsa-miR-4732-3p	-0.29
RBAK	NM_001204456	RB-associated KRAB zinc finger	1	0	0	1	1	0	0	1	hsa-miR-4732-3p	-0.29
PI4K2A	NM_018425	phosphatidylinositol 4-kinase type 2 alpha	1	1	0	0	0	0	0	0	hsa-miR-4732-3p	-0.29
IGSF3	NM_001007237	immunoglobulin superfamily, member 3	1	1	0	0	1	0	0	1	hsa-miR-4732-3p	-0.29
FIGN	NM_018086	fidgetin	1	0	1	0	0	0	0	0	hsa-miR-4732-3p	-0.29
GLTP	NM_016433	glycolipid transfer protein	1	0	0	1	1	0	1	0	hsa-miR-4732-3p	-0.29
SNX20	NM_001144972	sorting nexin 20	1	1	0	0	0	0	0	0	hsa-miR-4732-3p	-0.28
ENPP1	NM_006208	ectonucleotide pyrophosphatase/phosphodiesterase 1	1	0	0	1	1	1	0	0	hsa-miR-4732-3p	-0.28
TAOK1	NM_020791	TAO kinase 1	1	1	0	0	1	0	1	0	hsa-miR-4732-3p	-0.28
SPRY3	NM_005840	sprouty homolog 3 (Drosophila)	2	0	2	0	0	0	0	0	hsa-miR-4732-3p	-0.27
ASB7	NM_198243	ankyrin repeat and SOCS box containing 7	1	1	0	0	1	0	1	0	hsa-miR-4732-3p	-0.27
PLEKHA1	NM_001001974	pleckstrin homology domain containing, family A (phosphoinositide binding specific) member 1	1	0	1	0	0	0	0	0	hsa-miR-4732-3p	-0.27
UBASH3B	NM_032873	ubiquitin associated and SH3 domain containing B	1	1	0	0	0	0	0	0	hsa-miR-4732-3p	-0.27
ABHD8	NM_024527	abhydrolase domain containing 8	1	1	0	0	0	0	0	0	hsa-miR-4732-3p	-0.27
UCK2	NM_012474	uridine-cytidine kinase 2	1	0	0	1	1	1	0	0	hsa-miR-4732-3p	-0.27
PDLIM4	NM_001131027	PDZ and LIM domain 4	1	1	0	0	0	0	0	0	hsa-miR-4732-3p	-0.27
ANK3	NM_001149	ankyrin 3, node of Ranvier (ankyrin G)	1	0	1	0	0	0	0	0	hsa-miR-4732-3p	-0.27
GXYLT1	NM_001099650	glucoside xylosyltransferase 1	1	1	0	0	1	0	0	1	hsa-miR-4732-3p	-0.27
LRRC59	NM_018509	leucine rich repeat containing 59	1	0	1	0	0	0	0	0	hsa-miR-4732-3p	-0.26
CORO2A	NM_003389	coronin, actin binding protein, 2A	1	0	0	1	1	0	1	0	hsa-miR-4732-3p	-0.26
ATXN1	NM_000332	ataxin 1	2	0	1	1	1	0	1	0	hsa-miR-4732-3p	-0.26
CACNB2	NM_000724	calcium channel, voltage-dependent, beta 2 subunit	1	1	0	0	0	0	0	0	hsa-miR-4732-3p	-0.26
RMND5A	NM_022780	required for meiotic nuclear division 5 homolog A (S. cerevisiae)	1	0	0	1	1	0	0	1	hsa-miR-4732-3p	-0.26
KCTD7	NM_001167961	potassium channel tetramerisation domain containing 7	1	0	1	0	0	0	0	0	hsa-miR-4732-3p	-0.26
SBNO1	NM_001167856	strawberry notch homolog 1 (Drosophila)	1	0	0	1	1	0	1	0	hsa-miR-4732-3p	-0.26
FAM174B	NM_207446	family with sequence similarity 174, member B	1	0	0	1	1	0	1	0	hsa-miR-4732-3p	-0.26
SNX18	NM_001102575	sorting nexin 18	1	0	0	1	1	0	1	0	hsa-miR-4732-3p	-0.25
ACHE	NM_015831	acetylcholinesterase	2	0	0	2	0	0	0	0	hsa-miR-4732-3p	-0.25
GCNT1	NM_001097633	glucosaminyl (N-acetyl) transferase 1, core 2	2	0	0	2	0	0	0	0	hsa-miR-4732-3p	-0.25
PRICKLE1	NM_001144881	prickle homolog 1 (Drosophila)	1	0	1	0	0	0	0	0	hsa-miR-4732-3p	-0.25
ANKRD33B	NM_001164440	ankyrin repeat domain 33B	1	0	0	1	5	1	2	2	hsa-miR-4732-3p	-0.25
E2F3	NM_001949	E2F transcription factor 3	1	0	0	1	1	0	1	0	hsa-miR-4732-3p	-0.24
HOMER2	NM_004839	homer homolog 2 (Drosophila)	1	0	1	0	0	0	0	0	hsa-miR-4732-3p	-0.24
TK2	NM_001172643	thymidine kinase 2, mitochondrial	1	1	0	0	0	0	0	0	hsa-miR-4732-3p	-0.24
TRIL	NM_014817	TLR4 interactor with leucine-rich repeats	1	0	0	1	1	0	1	0	hsa-miR-4732-3p	-0.24
SPSB4	NM_080862	splA/ryanodine receptor domain and SOCS box containing 4	1	0	0	1	1	0	1	0	hsa-miR-4732-3p	-0.24
NUP210	NM_024923	nucleoporin 210kDa	1	0	0	1	1	0	0	1	hsa-miR-4732-3p	-0.24
ZMYND11	NM_001202464	zinc finger, MYND-type containing 11	1	0	1	0	0	0	0	0	hsa-miR-4732-3p	-0.24
TYSND1	NM_001040273	trypsin domain containing 1	1	0	0	1	1	0	1	0	hsa-miR-4732-3p	-0.24
GRIK2	NM_001166247	glutamate receptor, ionotropic, kainate 2	1	0	1	0	0	0	0	0	hsa-miR-4732-3p	-0.24
PCBP2	NM_001098620	poly(rC) binding protein 2	1	0	1	0	0	0	0	0	hsa-miR-4732-3p	-0.24
RNF123	NM_022064	ring finger protein 123	1	0	1	0	0	0	0	0	hsa-miR-4732-3p	-0.24
C10orf55	NM_001001791	chromosome 10 open reading frame 55	1	0	1	0	0	0	0	0	hsa-miR-4732-3p	-0.24
LARP1B	NM_032239	La ribonucleoprotein domain family, member 1B	1	0	1	0	0	0	0	0	hsa-miR-4732-3p	-0.23
MAP3K13	NM_001242314	mitogen-activated protein kinase kinase kinase 13	1	0	0	1	3	0	1	2	hsa-miR-4732-3p	-0.23
KIAA0494	NM_014774	KIAA0494	1	1	0	0	1	0	0	1	hsa-miR-4732-3p	-0.23
KCTD5	NM_018992	potassium channel tetramerisation domain containing 5	1	1	0	0	0	0	0	0	hsa-miR-4732-3p	-0.23
LCOR	NM_001170765	ligand dependent nuclear receptor corepressor	3	0	1	2	0	0	0	0	hsa-miR-4732-3p	-0.23
DIS3	NM_001128226	DIS3 mitotic control homolog (S. cerevisiae)	1	0	0	1	1	0	0	1	hsa-miR-4732-3p	-0.23
NPL	NM_001200050	N-acetylneuraminate pyruvate lyase (dihydrodipicolinate synthase)	1	0	0	1	0	0	0	0	hsa-miR-4732-3p	-0.23
SYDE2	NM_032184	synapse defective 1, Rho GTPase, homolog 2 (C. elegans)	1	0	0	1	0	0	0	0	hsa-miR-4732-3p	-0.23
ANKRD13A	NM_033121	ankyrin repeat domain 13A	1	0	1	0	0	0	0	0	hsa-miR-4732-3p	-0.23
ANGPT2	NM_001118887	angiopoietin 2	1	0	0	1	1	0	0	1	hsa-miR-4732-3p	-0.23
MED14	NM_004229	mediator complex subunit 14	1	1	0	0	0	0	0	0	hsa-miR-4732-3p	-0.23
CDH5	NM_001795	cadherin 5, type 2 (vascular endothelium)	2	0	0	2	0	0	0	0	hsa-miR-4732-3p	-0.23
INO80D	NM_017759	INO80 complex subunit D	2	1	0	1	0	0	0	0	hsa-miR-4732-3p	-0.23
TRIM71	NM_001039111	tripartite motif containing 71	1	0	0	1	0	0	0	0	hsa-miR-4732-3p	-0.22
NIPA1	NM_001142275	non imprinted in Prader-Willi/Angelman syndrome 1	1	0	0	1	1	0	1	0	hsa-miR-4732-3p	-0.22
LACTB	NM_032857	lactamase, beta	1	0	0	1	0	0	0	0	hsa-miR-4732-3p	-0.22
NAA38	NM_016200	N(alpha)-acetyltransferase 38, NatC auxiliary subunit	1	1	0	0	1	0	1	0	hsa-miR-4732-3p	-0.22
SEMA4B	NM_020210	sema domain, immunoglobulin domain (Ig), transmembrane domain (TM) and short cytoplasmic domain, (semaphorin) 4B	1	0	0	1	1	0	0	1	hsa-miR-4732-3p	-0.21
HTR4	NM_000870	5-hydroxytryptamine (serotonin) receptor 4	1	0	1	0	0	0	0	0	hsa-miR-4732-3p	-0.21
CX3CL1	NM_002996	chemokine (C-X3-C motif) ligand 1	1	0	1	0	0	0	0	0	hsa-miR-4732-3p	-0.21
KCNIP3	NM_001034914	Kv channel interacting protein 3, calsenilin	1	0	0	1	1	0	0	1	hsa-miR-4732-3p	-0.21
ELOVL4	NM_022726	ELOVL fatty acid elongase 4	1	0	0	1	0	0	0	0	hsa-miR-4732-3p	-0.21
DIRAS2	NM_017594	DIRAS family, GTP-binding RAS-like 2	1	0	1	0	0	0	0	0	hsa-miR-4732-3p	-0.2
MGAT4A	NM_012214	mannosyl (alpha-1,3-)-glycoprotein beta-1,4-N-acetylglucosaminyltransferase, isozyme A	1	0	0	1	0	0	0	0	hsa-miR-4732-3p	-0.2
UBR2	NM_015255	ubiquitin protein ligase E3 component n-recognin 2	1	0	0	1	0	0	0	0	hsa-miR-4732-3p	-0.2
LGI2	NM_018176	leucine-rich repeat LGI family, member 2	1	0	0	1	0	0	0	0	hsa-miR-4732-3p	-0.2
SLC8A2	NM_015063	solute carrier family 8 (sodium/calcium exchanger), member 2	1	0	0	1	1	0	1	0	hsa-miR-4732-3p	-0.2
KIAA1467	NM_020853	KIAA1467	1	0	0	1	1	0	0	1	hsa-miR-4732-3p	-0.2
DRAM2	NM_178454	DNA-damage regulated autophagy modulator 2	1	0	0	1	0	0	0	0	hsa-miR-4732-3p	-0.2
CSK	NM_001127190	c-src tyrosine kinase	1	0	1	0	0	0	0	0	hsa-miR-4732-3p	-0.2
ADAM9	NM_003816	ADAM metallopeptidase domain 9	1	0	0	1	0	0	0	0	hsa-miR-4732-3p	-0.2
PCTP	NM_001102402	phosphatidylcholine transfer protein	1	0	0	1	0	0	0	0	hsa-miR-4732-3p	-0.2
RANBP10	NM_020850	RAN binding protein 10	1	1	0	0	0	0	0	0	hsa-miR-4732-3p	-0.2
GPATCH8	NM_001002909	G patch domain containing 8	1	0	0	1	0	0	0	0	hsa-miR-4732-3p	-0.2
RASL10B	NM_033315	RAS-like, family 10, member B	1	0	0	1	0	0	0	0	hsa-miR-4732-3p	-0.2
ENPEP	NM_001977	glutamyl aminopeptidase (aminopeptidase A)	1	0	0	1	0	0	0	0	hsa-miR-4732-3p	-0.2
SP7	NM_001173467	Sp7 transcription factor	1	1	0	0	0	0	0	0	hsa-miR-4732-3p	-0.2
LFNG	NM_001040167	LFNG O-fucosylpeptide 3-beta-N-acetylglucosaminyltransferase	1	0	0	1	0	0	0	0	hsa-miR-4732-3p	-0.2
SCRT1	NM_031309	scratch homolog 1, zinc finger protein (Drosophila)	2	1	0	1	1	0	1	0	hsa-miR-4732-3p	-0.2
PROX1	NM_002763	prospero homeobox 1	1	0	0	1	0	0	0	0	hsa-miR-4732-3p	-0.2
SCRT2	NM_033129	scratch homolog 2, zinc finger protein (Drosophila)	1	0	0	1	0	0	0	0	hsa-miR-4732-3p	-0.19
ATP6V1G1	NM_004888	ATPase, H+ transporting, lysosomal 13kDa, V1 subunit G1	1	0	1	0	0	0	0	0	hsa-miR-4732-3p	-0.19
SEL1L	NM_005065	sel-1 suppressor of lin-12-like (C. elegans)	1	0	0	1	0	0	0	0	hsa-miR-4732-3p	-0.19
TMEM194A	NM_001130963	transmembrane protein 194A	1	0	0	1	0	0	0	0	hsa-miR-4732-3p	-0.19
PI4K2B	NM_018323	phosphatidylinositol 4-kinase type 2 beta	1	0	0	1	0	0	0	0	hsa-miR-4732-3p	-0.19
IMPAD1	NM_017813	inositol monophosphatase domain containing 1	1	0	0	1	0	0	0	0	hsa-miR-4732-3p	-0.19
TRAF6	NM_004620	TNF receptor-associated factor 6	1	0	0	1	1	0	0	1	hsa-miR-4732-3p	-0.19
PHF20	NM_016436	PHD finger protein 20	2	0	0	2	0	0	0	0	hsa-miR-4732-3p	-0.19
ASB4	NM_016116	ankyrin repeat and SOCS box containing 4	1	0	0	1	0	0	0	0	hsa-miR-4732-3p	-0.19
QSOX2	NM_181701	quiescin Q6 sulfhydryl oxidase 2	1	0	0	1	0	0	0	0	hsa-miR-4732-3p	-0.19
HMGN2	NM_005517	high mobility group nucleosomal binding domain 2	1	0	1	0	0	0	0	0	hsa-miR-4732-3p	-0.19
CHST3	NM_004273	carbohydrate (chondroitin 6) sulfotransferase 3	1	0	1	0	0	0	0	0	hsa-miR-4732-3p	-0.19
FAT4	NM_024582	FAT tumor suppressor homolog 4 (Drosophila)	1	0	0	1	0	0	0	0	hsa-miR-4732-3p	-0.19
KLHL6	NM_130446	kelch-like 6 (Drosophila)	1	0	0	1	1	1	0	0	hsa-miR-4732-3p	-0.19
RNF222	NM_001146684	ring finger protein 222	1	1	0	0	1	0	0	1	hsa-miR-4732-3p	-0.19
HCN1	NM_021072	hyperpolarization activated cyclic nucleotide-gated potassium channel 1	1	0	0	1	0	0	0	0	hsa-miR-4732-3p	-0.19
RIT1	NM_006912	Ras-like without CAAX 1	1	0	0	1	0	0	0	0	hsa-miR-4732-3p	-0.19
DUS1L	NM_022156	dihydrouridine synthase 1-like (S. cerevisiae)	1	0	0	1	0	0	0	0	hsa-miR-4732-3p	-0.19
HIC2	NM_015094	hypermethylated in cancer 2	3	0	1	2	1	0	0	1	hsa-miR-4732-3p	-0.19
PSTPIP2	NM_024430	proline-serine-threonine phosphatase interacting protein 2	1	0	0	1	0	0	0	0	hsa-miR-4732-3p	-0.18
PLEKHA8	NM_001197026	pleckstrin homology domain containing, family A (phosphoinositide binding specific) member 8	1	0	0	1	0	0	0	0	hsa-miR-4732-3p	-0.18
OSBPL9	NM_024586	oxysterol binding protein-like 9	1	0	0	1	0	0	0	0	hsa-miR-4732-3p	-0.18
ABCC4	NM_005845	ATP-binding cassette, sub-family C (CFTR/MRP), member 4	1	0	0	1	0	0	0	0	hsa-miR-4732-3p	-0.18
CBLL1	NM_024814	Cas-Br-M (murine) ecotropic retroviral transforming sequence-like 1	1	0	0	1	0	0	0	0	hsa-miR-4732-3p	-0.18
CBX7	NM_175709	chromobox homolog 7	1	1	0	0	2	0	1	1	hsa-miR-4732-3p	-0.18
RAPGEFL1	NM_016339	Rap guanine nucleotide exchange factor (GEF)-like 1	1	0	0	1	1	0	1	0	hsa-miR-4732-3p	-0.18
MBD1	NM_001204137	methyl-CpG binding domain protein 1	1	0	0	1	0	0	0	0	hsa-miR-4732-3p	-0.18
ZNF704	NM_001033723	zinc finger protein 704	2	0	0	2	3	0	1	2	hsa-miR-4732-3p	-0.18
SLC39A9	NM_018375	solute carrier family 39 (zinc transporter), member 9	1	0	0	1	0	0	0	0	hsa-miR-4732-3p	-0.18
ZBTB34	NM_001099270	zinc finger and BTB domain containing 34	1	0	1	0	1	0	0	1	hsa-miR-4732-3p	-0.18
ZBTB37	NM_001122770	zinc finger and BTB domain containing 37	1	0	0	1	0	0	0	0	hsa-miR-4732-3p	-0.18
CNOT2	NM_001199302	CCR4-NOT transcription complex, subunit 2	1	0	1	0	0	0	0	0	hsa-miR-4732-3p	-0.18
SETD7	NM_030648	SET domain containing (lysine methyltransferase) 7	1	1	0	0	3	2	0	1	hsa-miR-4732-3p	-0.18
PPAT	NM_002703	phosphoribosyl pyrophosphate amidotransferase	1	0	0	1	0	0	0	0	hsa-miR-4732-3p	-0.18
REEP2	NM_016606	receptor accessory protein 2	1	0	1	0	0	0	0	0	hsa-miR-4732-3p	-0.18
KCNK10	NM_021161	potassium channel, subfamily K, member 10	1	0	0	1	1	0	1	0	hsa-miR-4732-3p	-0.18
C19orf38	NM_001136482	chromosome 19 open reading frame 38	1	0	0	1	0	0	0	0	hsa-miR-4732-3p	-0.18
C16orf88	NM_001012991	chromosome 16 open reading frame 88	1	0	0	1	0	0	0	0	hsa-miR-4732-3p	-0.18
PRKAA2	NM_006252	protein kinase, AMP-activated, alpha 2 catalytic subunit	1	0	1	0	1	0	0	1	hsa-miR-4732-3p	-0.18
MFHAS1	NM_004225	malignant fibrous histiocytoma amplified sequence 1	1	0	0	1	0	0	0	0	hsa-miR-4732-3p	-0.18
FAM73A	NM_198549	family with sequence similarity 73, member A	1	0	0	1	0	0	0	0	hsa-miR-4732-3p	-0.18
APC	NM_000038	adenomatous polyposis coli	1	0	0	1	0	0	0	0	hsa-miR-4732-3p	-0.17
FUT1	NM_000148	fucosyltransferase 1 (galactoside 2-alpha-L-fucosyltransferase, H blood group)	1	0	0	1	0	0	0	0	hsa-miR-4732-3p	-0.17
DAZAP2	NM_001136264	DAZ associated protein 2	1	0	0	1	0	0	0	0	hsa-miR-4732-3p	-0.17
SLC4A10	NM_001178015	solute carrier family 4, sodium bicarbonate transporter, member 10	1	0	0	1	0	0	0	0	hsa-miR-4732-3p	-0.17
MCL1	NM_001197320	myeloid cell leukemia sequence 1 (BCL2-related)	1	0	0	1	0	0	0	0	hsa-miR-4732-3p	-0.17
TTPA	NM_000370	tocopherol (alpha) transfer protein	1	0	0	1	0	0	0	0	hsa-miR-4732-3p	-0.17
CECR2	NM_031413	cat eye syndrome chromosome region, candidate 2	1	0	0	1	0	0	0	0	hsa-miR-4732-3p	-0.17
TBC1D8B	NM_017752	TBC1 domain family, member 8B (with GRAM domain)	1	0	0	1	0	0	0	0	hsa-miR-4732-3p	-0.17
ARID3A	NM_005224	AT rich interactive domain 3A (BRIGHT-like)	1	0	0	1	0	0	0	0	hsa-miR-4732-3p	-0.17
GTPBP2	NM_019096	GTP binding protein 2	1	0	0	1	0	0	0	0	hsa-miR-4732-3p	-0.17
STX6	NM_005819	syntaxin 6	1	0	0	1	1	0	0	1	hsa-miR-4732-3p	-0.17
ECE1	NM_001113347	endothelin converting enzyme 1	1	0	0	1	0	0	0	0	hsa-miR-4732-3p	-0.17
ZNF12	NM_006956	zinc finger protein 12	1	0	0	1	0	0	0	0	hsa-miR-4732-3p	-0.17
LBH	NM_030915	limb bud and heart development homolog (mouse)	1	0	0	1	0	0	0	0	hsa-miR-4732-3p	-0.17
ZNF793	NM_001013659	zinc finger protein 793	1	0	1	0	0	0	0	0	hsa-miR-4732-3p	-0.17
RASAL2	NM_004841	RAS protein activator like 2	1	0	0	1	0	0	0	0	hsa-miR-4732-3p	-0.17
KIAA1598	NM_001127211	KIAA1598	1	0	0	1	0	0	0	0	hsa-miR-4732-3p	-0.17
KIAA1539	NM_025182	KIAA1539	1	0	1	0	0	0	0	0	hsa-miR-4732-3p	-0.17
CNOT6L	NM_144571	CCR4-NOT transcription complex, subunit 6-like	1	0	1	0	0	0	0	0	hsa-miR-4732-3p	-0.17
CYP24A1	NM_000782	cytochrome P450, family 24, subfamily A, polypeptide 1	1	0	0	1	0	0	0	0	hsa-miR-4732-3p	-0.17
GRB10	NM_001001549	growth factor receptor-bound protein 10	1	0	0	1	0	0	0	0	hsa-miR-4732-3p	-0.17
ZSWIM6	NM_020928	zinc finger, SWIM-type containing 6	1	0	0	1	0	0	0	0	hsa-miR-4732-3p	-0.17
C20orf108	NM_080821	chromosome 20 open reading frame 108	1	0	0	1	0	0	0	0	hsa-miR-4732-3p	-0.17
FAM123A	NM_152704	family with sequence similarity 123A	1	0	0	1	0	0	0	0	hsa-miR-4732-3p	-0.17
CELSR2	NM_001408	cadherin, EGF LAG seven-pass G-type receptor 2 (flamingo homolog, Drosophila)	1	0	0	1	0	0	0	0	hsa-miR-4732-3p	-0.17
NEDD9	NM_001142393	neural precursor cell expressed, developmentally down-regulated 9	1	0	0	1	0	0	0	0	hsa-miR-4732-3p	-0.17
CCBE1	NM_133459	collagen and calcium binding EGF domains 1	1	0	0	1	0	0	0	0	hsa-miR-4732-3p	-0.16
PHC2	NM_004427	polyhomeotic homolog 2 (Drosophila)	1	0	1	0	0	0	0	0	hsa-miR-4732-3p	-0.16
RAB3D	NM_004283	RAB3D, member RAS oncogene family	1	0	0	1	1	0	0	1	hsa-miR-4732-3p	-0.16
ORC2	NM_006190	origin recognition complex, subunit 2	1	0	0	1	0	0	0	0	hsa-miR-4732-3p	-0.16
PPP2CA	NM_002715	protein phosphatase 2, catalytic subunit, alpha isozyme	1	0	0	1	0	0	0	0	hsa-miR-4732-3p	-0.16
ARCN1	NM_001142281	archain 1	1	0	0	1	1	0	0	1	hsa-miR-4732-3p	-0.16
CCNJ	NM_001134375	cyclin J	1	0	0	1	0	0	0	0	hsa-miR-4732-3p	-0.16
ZSWIM5	NM_020883	zinc finger, SWIM-type containing 5	1	0	0	1	0	0	0	0	hsa-miR-4732-3p	-0.16
TMEM170B	NM_001100829	transmembrane protein 170B	1	0	0	1	1	0	0	1	hsa-miR-4732-3p	-0.16
CPM	NM_001005502	carboxypeptidase M	1	0	0	1	0	0	0	0	hsa-miR-4732-3p	-0.16
HINFP	NM_015517	histone H4 transcription factor	1	0	0	1	0	0	0	0	hsa-miR-4732-3p	-0.16
RBM24	NM_001143941	RNA binding motif protein 24	1	0	0	1	0	0	0	0	hsa-miR-4732-3p	-0.16
PEAK1	NM_024776	NKF3 kinase family member	1	0	0	1	1	0	0	1	hsa-miR-4732-3p	-0.16
CHRNB2	NM_000748	cholinergic receptor, nicotinic, beta 2 (neuronal)	1	1	0	0	1	0	0	1	hsa-miR-4732-3p	-0.16
LIPA	NM_000235	lipase A, lysosomal acid, cholesterol esterase	1	0	0	1	0	0	0	0	hsa-miR-4732-3p	-0.16
SLC24A2	NM_001193288	solute carrier family 24 (sodium/potassium/calcium exchanger), member 2	1	0	0	1	0	0	0	0	hsa-miR-4732-3p	-0.16
MYT1	NM_004535	myelin transcription factor 1	1	0	0	1	0	0	0	0	hsa-miR-4732-3p	-0.16
C5orf41	NM_153607	chromosome 5 open reading frame 41	1	0	1	0	0	0	0	0	hsa-miR-4732-3p	-0.16
RFXANK	NM_003721	regulatory factor X-associated ankyrin-containing protein	1	0	0	1	0	0	0	0	hsa-miR-4732-3p	-0.16
41893	NM_018243	septin 11	1	1	0	0	1	0	0	1	hsa-miR-4732-3p	-0.16
FOXD2	NM_004474	forkhead box D2	1	0	0	1	0	0	0	0	hsa-miR-4732-3p	-0.16
TSTD2	NM_139246	thiosulfate sulfurtransferase (rhodanese)-like domain containing 2	1	0	0	1	0	0	0	0	hsa-miR-4732-3p	-0.16
BACH1	NM_001186	BTB and CNC homology 1, basic leucine zipper transcription factor 1	1	1	0	0	0	0	0	0	hsa-miR-4732-3p	-0.16
FBXW4	NM_022039	F-box and WD repeat domain containing 4	1	0	0	1	1	0	1	0	hsa-miR-4732-3p	-0.16
GJC1	NM_001080383	gap junction protein, gamma 1, 45kDa	1	0	0	1	0	0	0	0	hsa-miR-4732-3p	-0.16
LIF	NM_002309	leukemia inhibitory factor (cholinergic differentiation factor)	1	0	1	0	2	0	1	1	hsa-miR-4732-3p	-0.16
SSTR3	NM_001051	somatostatin receptor 3	1	0	0	1	0	0	0	0	hsa-miR-4732-3p	-0.15
TACC2	NM_006997	transforming, acidic coiled-coil containing protein 2	1	0	0	1	0	0	0	0	hsa-miR-4732-3p	-0.15
NIP7	NM_001199434	nuclear import 7 homolog (S. cerevisiae)	1	0	0	1	0	0	0	0	hsa-miR-4732-3p	-0.15
SNX22	NM_024798	sorting nexin 22	1	0	1	0	1	0	0	1	hsa-miR-4732-3p	-0.15
SCARB1	NM_001082959	scavenger receptor class B, member 1	1	0	0	1	0	0	0	0	hsa-miR-4732-3p	-0.15
BRWD1	NM_018963	bromodomain and WD repeat domain containing 1	1	0	0	1	0	0	0	0	hsa-miR-4732-3p	-0.15
SLC26A6	NM_001040454	solute carrier family 26, member 6	1	0	0	1	0	0	0	0	hsa-miR-4732-3p	-0.15
SLC46A3	NM_181785	solute carrier family 46, member 3	1	0	0	1	0	0	0	0	hsa-miR-4732-3p	-0.15
RAPH1	NM_213589	Ras association (RalGDS/AF-6) and pleckstrin homology domains 1	1	0	1	0	0	0	0	0	hsa-miR-4732-3p	-0.15
GLS	NM_014905	glutaminase	1	0	0	1	0	0	0	0	hsa-miR-4732-3p	-0.15
LAMA4	NM_001105206	laminin, alpha 4	1	0	0	1	0	0	0	0	hsa-miR-4732-3p	-0.15
GRHL1	NM_198182	grainyhead-like 1 (Drosophila)	1	0	0	1	0	0	0	0	hsa-miR-4732-3p	-0.15
HCN4	NM_005477	hyperpolarization activated cyclic nucleotide-gated potassium channel 4	1	0	0	1	1	0	1	0	hsa-miR-4732-3p	-0.15
TNFSF4	NM_003326	tumor necrosis factor (ligand) superfamily, member 4	1	0	0	1	0	0	0	0	hsa-miR-4732-3p	-0.15
KIAA1522	NM_001198972	KIAA1522	1	0	0	1	0	0	0	0	hsa-miR-4732-3p	-0.15
ZCCHC8	NM_017612	zinc finger, CCHC domain containing 8	1	0	0	1	0	0	0	0	hsa-miR-4732-3p	-0.15
NAA15	NM_057175	N(alpha)-acetyltransferase 15, NatA auxiliary subunit	1	1	0	0	0	0	0	0	hsa-miR-4732-3p	-0.15
HOXD1	NM_024501	homeobox D1	1	0	0	1	0	0	0	0	hsa-miR-4732-3p	-0.15
PLAGL1	NM_001080951	pleiomorphic adenoma gene-like 1	1	0	0	1	0	0	0	0	hsa-miR-4732-3p	-0.15
SEMA4D	NM_006378	sema domain, immunoglobulin domain (Ig), transmembrane domain (TM) and short cytoplasmic domain, (semaphorin) 4D	1	0	0	1	0	0	0	0	hsa-miR-4732-3p	-0.15
SMG1	NM_015092	smg-1 homolog, phosphatidylinositol 3-kinase-related kinase (C. elegans)	1	0	0	1	0	0	0	0	hsa-miR-4732-3p	-0.15
TRIB2	NM_021643	tribbles homolog 2 (Drosophila)	1	0	0	1	0	0	0	0	hsa-miR-4732-3p	-0.15
SCARA5	NM_173833	scavenger receptor class A, member 5 (putative)	1	0	0	1	0	0	0	0	hsa-miR-4732-3p	-0.15
KLHL4	NM_019117	kelch-like 4 (Drosophila)	1	0	1	0	0	0	0	0	hsa-miR-4732-3p	-0.15
EXTL3	NM_001440	exostoses (multiple)-like 3	1	1	0	0	0	0	0	0	hsa-miR-4732-3p	-0.15
ARID3B	NM_006465	AT rich interactive domain 3B (BRIGHT-like)	2	0	0	2	0	0	0	0	hsa-miR-4732-3p	-0.15
TSPAN14	NM_001128309	tetraspanin 14	1	0	0	1	3	0	1	2	hsa-miR-4732-3p	-0.15
SLC4A8	NM_001039960	solute carrier family 4, sodium bicarbonate cotransporter, member 8	1	0	0	1	0	0	0	0	hsa-miR-4732-3p	-0.15
FAM176A	NM_001135032	family with sequence similarity 176, member A	1	0	0	1	0	0	0	0	hsa-miR-4732-3p	-0.15
DUSP6	NM_001946	dual specificity phosphatase 6	1	0	0	1	0	0	0	0	hsa-miR-4732-3p	-0.15
KLF13	NM_015995	Kruppel-like factor 13	1	0	0	1	0	0	0	0	hsa-miR-4732-3p	-0.15
C6orf47	NM_021184	chromosome 6 open reading frame 47	1	0	0	1	0	0	0	0	hsa-miR-4732-3p	-0.15
TMEM132E	NM_207313	transmembrane protein 132E	1	0	0	1	0	0	0	0	hsa-miR-4732-3p	-0.15
ACER2	NM_001010887	alkaline ceramidase 2	1	0	0	1	0	0	0	0	hsa-miR-4732-3p	-0.15
FGFR2	NM_000141	fibroblast growth factor receptor 2	1	0	0	1	0	0	0	0	hsa-miR-4732-3p	-0.14
MAP3K1	NM_005921	mitogen-activated protein kinase kinase kinase 1	1	0	0	1	0	0	0	0	hsa-miR-4732-3p	-0.14
PRR12	NM_020719	proline rich 12	1	0	1	0	0	0	0	0	hsa-miR-4732-3p	-0.14
NUMBL	NM_004756	numb homolog (Drosophila)-like	1	0	0	1	0	0	0	0	hsa-miR-4732-3p	-0.14
TAF9B	NM_015975	TAF9B RNA polymerase II, TATA box binding protein (TBP)-associated factor, 31kDa	1	0	0	1	0	0	0	0	hsa-miR-4732-3p	-0.14
LRRC10B	NM_001145077	leucine rich repeat containing 10B	1	0	0	1	0	0	0	0	hsa-miR-4732-3p	-0.14
KCNN3	NM_001204087	potassium intermediate/small conductance calcium-activated channel, subfamily N, member 3	1	1	0	0	0	0	0	0	hsa-miR-4732-3p	-0.14
TBC1D1	NM_015173	TBC1 (tre-2/USP6, BUB2, cdc16) domain family, member 1	1	0	0	1	0	0	0	0	hsa-miR-4732-3p	-0.14
TOR2A	NM_001085347	torsin family 2, member A	1	0	0	1	0	0	0	0	hsa-miR-4732-3p	-0.14
NEU1	NM_000434	sialidase 1 (lysosomal sialidase)	1	0	0	1	0	0	0	0	hsa-miR-4732-3p	-0.14
RAPGEF5	NM_012294	Rap guanine nucleotide exchange factor (GEF) 5	1	0	0	1	0	0	0	0	hsa-miR-4732-3p	-0.14
BCAN	NM_198427	brevican	1	0	0	1	0	0	0	0	hsa-miR-4732-3p	-0.14
GALNT14	NM_024572	UDP-N-acetyl-alpha-D-galactosamine:polypeptide N-acetylgalactosaminyltransferase 14 (GalNAc-T14)	1	0	0	1	0	0	0	0	hsa-miR-4732-3p	-0.14
CGN	NM_020770	cingulin	1	0	0	1	0	0	0	0	hsa-miR-4732-3p	-0.14
BCL2	NM_000633	B-cell CLL/lymphoma 2	1	0	0	1	2	0	0	2	hsa-miR-4732-3p	-0.14
CPSF6	NM_007007	cleavage and polyadenylation specific factor 6, 68kDa	1	0	0	1	0	0	0	0	hsa-miR-4732-3p	-0.14
USP46	NM_001134223	ubiquitin specific peptidase 46	1	1	0	0	1	0	0	1	hsa-miR-4732-3p	-0.14
ELAVL1	NM_001419	ELAV (embryonic lethal, abnormal vision, Drosophila)-like 1 (Hu antigen R)	1	0	0	1	2	0	1	1	hsa-miR-4732-3p	-0.14
TSPAN12	NM_012338	tetraspanin 12	1	0	0	1	0	0	0	0	hsa-miR-4732-3p	-0.14
PUM2	NM_015317	pumilio homolog 2 (Drosophila)	1	0	1	0	0	0	0	0	hsa-miR-4732-3p	-0.14
LRP4	NM_002334	low density lipoprotein receptor-related protein 4	1	0	0	1	1	0	0	1	hsa-miR-4732-3p	-0.14
LONRF2	NM_198461	LON peptidase N-terminal domain and ring finger 2	1	0	0	1	1	0	1	0	hsa-miR-4732-3p	-0.14
SCN4B	NM_001142348	sodium channel, voltage-gated, type IV, beta	1	0	0	1	1	0	1	0	hsa-miR-4732-3p	-0.14
ABHD6	NM_020676	abhydrolase domain containing 6	1	0	0	1	0	0	0	0	hsa-miR-4732-3p	-0.14
RND2	NM_005440	Rho family GTPase 2	1	0	0	1	0	0	0	0	hsa-miR-4732-3p	-0.14
MAP3K11	NM_002419	mitogen-activated protein kinase kinase kinase 11	1	0	0	1	0	0	0	0	hsa-miR-4732-3p	-0.14
SEMA4C	NM_017789	sema domain, immunoglobulin domain (Ig), transmembrane domain (TM) and short cytoplasmic domain, (semaphorin) 4C	1	0	0	1	0	0	0	0	hsa-miR-4732-3p	-0.14
C9orf86	NM_001173988	chromosome 9 open reading frame 86	1	0	0	1	0	0	0	0	hsa-miR-4732-3p	-0.14
SLC35A4	NM_080670	solute carrier family 35, member A4	1	0	0	1	0	0	0	0	hsa-miR-4732-3p	-0.14
SVIP	NM_148893	small VCP/p97-interacting protein	1	0	0	1	0	0	0	0	hsa-miR-4732-3p	-0.14
DUSP7	NM_001947	dual specificity phosphatase 7	1	0	0	1	0	0	0	0	hsa-miR-4732-3p	-0.13
TNFAIP3	NM_006290	tumor necrosis factor, alpha-induced protein 3	1	0	0	1	0	0	0	0	hsa-miR-4732-3p	-0.13
RNF144A	NM_014746	ring finger protein 144A	1	0	0	1	0	0	0	0	hsa-miR-4732-3p	-0.13
ZNF304	NM_020657	zinc finger protein 304	1	0	0	1	0	0	0	0	hsa-miR-4732-3p	-0.13
HCN3	NM_020897	hyperpolarization activated cyclic nucleotide-gated potassium channel 3	1	0	0	1	0	0	0	0	hsa-miR-4732-3p	-0.13
TDG	NM_003211	thymine-DNA glycosylase	1	0	0	1	0	0	0	0	hsa-miR-4732-3p	-0.13
ZNF624	NM_020787	zinc finger protein 624	1	0	0	1	0	0	0	0	hsa-miR-4732-3p	-0.13
ABTB1	NM_032548	ankyrin repeat and BTB (POZ) domain containing 1	1	0	0	1	0	0	0	0	hsa-miR-4732-3p	-0.13
RARG	NM_000966	retinoic acid receptor, gamma	1	0	1	0	0	0	0	0	hsa-miR-4732-3p	-0.13
IRF4	NM_001195286	interferon regulatory factor 4	1	0	0	1	0	0	0	0	hsa-miR-4732-3p	-0.13
HIATL1	NM_032558	hippocampus abundant transcript-like 1	1	0	0	1	0	0	0	0	hsa-miR-4732-3p	-0.13
NIPAL4	NM_001099287	NIPA-like domain containing 4	1	0	0	1	0	0	0	0	hsa-miR-4732-3p	-0.13
NFASC	NM_001005388	neurofascin	1	1	0	0	1	0	1	0	hsa-miR-4732-3p	-0.13
PCSK7	NM_004716	proprotein convertase subtilisin/kexin type 7	1	0	0	1	0	0	0	0	hsa-miR-4732-3p	-0.13
UBN1	NM_001079514	ubinuclein 1	1	0	0	1	0	0	0	0	hsa-miR-4732-3p	-0.13
FOXQ1	NM_033260	forkhead box Q1	1	0	0	1	0	0	0	0	hsa-miR-4732-3p	-0.13
MAN1B1	NM_016219	mannosidase, alpha, class 1B, member 1	1	0	0	1	0	0	0	0	hsa-miR-4732-3p	-0.13
TRIAP1	NM_016399	TP53 regulated inhibitor of apoptosis 1	1	0	0	1	0	0	0	0	hsa-miR-4732-3p	-0.13
TMED9	NM_017510	transmembrane emp24 protein transport domain containing 9	1	0	0	1	0	0	0	0	hsa-miR-4732-3p	-0.13
DHX33	NM_001199699	DEAH (Asp-Glu-Ala-His) box polypeptide 33	1	0	0	1	0	0	0	0	hsa-miR-4732-3p	-0.13
TMEM201	NM_001130924	transmembrane protein 201	1	0	0	1	0	0	0	0	hsa-miR-4732-3p	-0.13
TAF5L	NM_014409	TAF5-like RNA polymerase II, p300/CBP-associated factor (PCAF)-associated factor, 65kDa	1	0	0	1	0	0	0	0	hsa-miR-4732-3p	-0.13
CHTF8	NM_001039690	CTF8, chromosome transmission fidelity factor 8 homolog (S. cerevisiae)	1	0	0	1	0	0	0	0	hsa-miR-4732-3p	-0.13
CCNJL	NM_024565	cyclin J-like	1	0	0	1	0	0	0	0	hsa-miR-4732-3p	-0.13
LRRC68	NM_019121	leucine rich repeat containing 68	1	0	0	1	0	0	0	0	hsa-miR-4732-3p	-0.13
GAB2	NM_012296	GRB2-associated binding protein 2	1	0	0	1	1	0	0	1	hsa-miR-4732-3p	-0.13
UBN2	NM_173569	ubinuclein 2	1	0	1	0	1	0	1	0	hsa-miR-4732-3p	-0.13
NRG3	NM_001010848	neuregulin 3	1	0	0	1	0	0	0	0	hsa-miR-4732-3p	-0.13
CDK19	NM_015076	cyclin-dependent kinase 19	1	0	0	1	0	0	0	0	hsa-miR-4732-3p	-0.13
ZNF691	NM_001242739	zinc finger protein 691	1	0	0	1	0	0	0	0	hsa-miR-4732-3p	-0.13
LRFN2	NM_020737	leucine rich repeat and fibronectin type III domain containing 2	1	0	0	1	0	0	0	0	hsa-miR-4732-3p	-0.13
C1orf210	NM_001164829	chromosome 1 open reading frame 210	1	0	0	1	0	0	0	0	hsa-miR-4732-3p	-0.13
PCNX	NM_014982	pecanex homolog (Drosophila)	1	0	0	1	1	0	0	1	hsa-miR-4732-3p	-0.13
C20orf112	NM_080616	chromosome 20 open reading frame 112	1	1	0	0	1	0	1	0	hsa-miR-4732-3p	-0.13
UBR7	NM_175748	ubiquitin protein ligase E3 component n-recognin 7 (putative)	1	0	0	1	0	0	0	0	hsa-miR-4732-3p	-0.13
USP38	NM_032557	ubiquitin specific peptidase 38	1	0	0	1	0	0	0	0	hsa-miR-4732-3p	-0.13
SAMD10	NM_080621	sterile alpha motif domain containing 10	1	0	0	1	0	0	0	0	hsa-miR-4732-3p	-0.13
TSTA3	NM_003313	tissue specific transplantation antigen P35B	1	0	0	1	0	0	0	0	hsa-miR-4732-3p	-0.13
UNC5C	NM_003728	unc-5 homolog C (C. elegans)	1	0	0	1	0	0	0	0	hsa-miR-4732-3p	-0.13
ZNF385A	NM_001130967	zinc finger protein 385A	1	0	0	1	0	0	0	0	hsa-miR-4732-3p	-0.13
PGP	NM_001042371	phosphoglycolate phosphatase	1	0	0	1	0	0	0	0	hsa-miR-4732-3p	-0.13
CTDSP2	NM_005730	CTD (carboxy-terminal domain, RNA polymerase II, polypeptide A) small phosphatase 2	1	0	0	1	1	0	0	1	hsa-miR-4732-3p	-0.13
UBE2R2	NM_017811	ubiquitin-conjugating enzyme E2R 2	1	0	0	1	1	0	0	1	hsa-miR-4732-3p	-0.12
ESRRG	NM_001134285	estrogen-related receptor gamma	1	0	0	1	0	0	0	0	hsa-miR-4732-3p	-0.12
PPM1H	NM_020700	protein phosphatase, Mg2+/Mn2+ dependent, 1H	1	0	0	1	0	0	0	0	hsa-miR-4732-3p	-0.12
EBF4	NM_001110514	early B-cell factor 4	1	0	0	1	0	0	0	0	hsa-miR-4732-3p	-0.12
SCN5A	NM_000335	sodium channel, voltage-gated, type V, alpha subunit	1	0	0	1	0	0	0	0	hsa-miR-4732-3p	-0.12
EIF1AD	NM_001242481	eukaryotic translation initiation factor 1A domain containing	1	0	0	1	0	0	0	0	hsa-miR-4732-3p	-0.12
TSPYL2	NM_022117	TSPY-like 2	1	0	1	0	0	0	0	0	hsa-miR-4732-3p	-0.12
VPS37B	NM_024667	vacuolar protein sorting 37 homolog B (S. cerevisiae)	1	0	0	1	0	0	0	0	hsa-miR-4732-3p	-0.12
ANPEP	NM_001150	alanyl (membrane) aminopeptidase	1	0	0	1	0	0	0	0	hsa-miR-4732-3p	-0.12
POU2F2	NM_001207025	POU class 2 homeobox 2	1	0	0	1	0	0	0	0	hsa-miR-4732-3p	-0.12
SMARCD2	NM_001098426	SWI/SNF related, matrix associated, actin dependent regulator of chromatin, subfamily d, member 2	1	0	0	1	1	0	0	1	hsa-miR-4732-3p	-0.12
FAM118A	NM_001104595	family with sequence similarity 118, member A	1	0	0	1	0	0	0	0	hsa-miR-4732-3p	-0.12
NGFR	NM_002507	nerve growth factor receptor	1	1	0	0	0	0	0	0	hsa-miR-4732-3p	-0.12
CACNB3	NM_000725	calcium channel, voltage-dependent, beta 3 subunit	1	0	0	1	0	0	0	0	hsa-miR-4732-3p	-0.12
RABEP2	NM_024816	rabaptin, RAB GTPase binding effector protein 2	1	0	0	1	0	0	0	0	hsa-miR-4732-3p	-0.12
BMPR1B	NM_001203	bone morphogenetic protein receptor, type IB	1	0	0	1	0	0	0	0	hsa-miR-4732-3p	-0.12
ATP2B3	NM_001001344	ATPase, Ca++ transporting, plasma membrane 3	1	0	0	1	0	0	0	0	hsa-miR-4732-3p	-0.12
FGF14	NM_004115	fibroblast growth factor 14	1	0	0	1	0	0	0	0	hsa-miR-4732-3p	-0.12
ZNF236	NM_007345	zinc finger protein 236	1	0	0	1	0	0	0	0	hsa-miR-4732-3p	-0.12
SYVN1	NM_032431	synovial apoptosis inhibitor 1, synoviolin	1	0	0	1	0	0	0	0	hsa-miR-4732-3p	-0.12
ESRRA	NM_004451	estrogen-related receptor alpha	1	0	0	1	0	0	0	0	hsa-miR-4732-3p	-0.11
SMAD2	NM_001003652	SMAD family member 2	1	0	0	1	0	0	0	0	hsa-miR-4732-3p	-0.11
RASSF3	NM_001242691	Ras association (RalGDS/AF-6) domain family member 3	1	0	0	1	0	0	0	0	hsa-miR-4732-3p	-0.11
TMCC2	NM_001242925	transmembrane and coiled-coil domain family 2	1	0	0	1	0	0	0	0	hsa-miR-4732-3p	-0.11
TMPRSS13	NM_001077263	transmembrane protease, serine 13	1	0	0	1	0	0	0	0	hsa-miR-4732-3p	-0.11
TMEM120B	NM_001080825	transmembrane protein 120B	2	0	1	1	1	0	0	1	hsa-miR-4732-3p	-0.11
SUV39H1	NM_003173	suppressor of variegation 3-9 homolog 1 (Drosophila)	1	0	0	1	0	0	0	0	hsa-miR-4732-3p	-0.11
USP2	NM_004205	ubiquitin specific peptidase 2	1	0	0	1	0	0	0	0	hsa-miR-4732-3p	-0.11
GAS2L1	NM_006478	growth arrest-specific 2 like 1	1	0	0	1	0	0	0	0	hsa-miR-4732-3p	-0.11
KIAA1543	NM_001080429	KIAA1543	1	0	0	1	0	0	0	0	hsa-miR-4732-3p	-0.11
DIRAS1	NM_145173	DIRAS family, GTP-binding RAS-like 1	1	0	0	1	0	0	0	0	hsa-miR-4732-3p	-0.11
APBA1	NM_001163	amyloid beta (A4) precursor protein-binding, family A, member 1	1	0	0	1	2	0	0	2	hsa-miR-4732-3p	-0.11
E2F2	NM_004091	E2F transcription factor 2	1	0	0	1	3	0	1	2	hsa-miR-4732-3p	-0.11
SRRM3	NM_001110199	serine/arginine repetitive matrix 3	1	0	0	1	0	0	0	0	hsa-miR-4732-3p	-0.11
SORT1	NM_001205228	sortilin 1	1	1	0	0	0	0	0	0	hsa-miR-4732-3p	-0.11
VDR	NM_000376	vitamin D (1,25- dihydroxyvitamin D3) receptor	1	0	0	1	0	0	0	0	hsa-miR-4732-3p	-0.11
TOMM40	NM_001128916	translocase of outer mitochondrial membrane 40 homolog (yeast)	1	0	0	1	0	0	0	0	hsa-miR-4732-3p	-0.11
C4orf19	NM_001104629	chromosome 4 open reading frame 19	1	0	0	1	0	0	0	0	hsa-miR-4732-3p	-0.11
CLDN12	NM_001185072	claudin 12	1	0	0	1	0	0	0	0	hsa-miR-4732-3p	-0.11
ST18	NM_014682	suppression of tumorigenicity 18 (breast carcinoma) (zinc finger protein)	1	0	0	1	0	0	0	0	hsa-miR-4732-3p	-0.1
RBM38	NM_017495	RNA binding motif protein 38	1	0	0	1	0	0	0	0	hsa-miR-4732-3p	-0.1
PIK3CD	NM_005026	phosphoinositide-3-kinase, catalytic, delta polypeptide	1	0	0	1	0	0	0	0	hsa-miR-4732-3p	-0.1
CORO2B	NM_001190456	coronin, actin binding protein, 2B	1	0	0	1	0	0	0	0	hsa-miR-4732-3p	-0.1
C11orf57	NM_001082969	chromosome 11 open reading frame 57	1	0	0	1	0	0	0	0	hsa-miR-4732-3p	-0.1
TET3	NM_144993	tet oncogene family member 3	1	0	0	1	0	0	0	0	hsa-miR-4732-3p	-0.1
TAZ	NM_000116	tafazzin	1	0	0	1	0	0	0	0	hsa-miR-4732-3p	-0.1
NCKAP5L	NM_001037806	NCK-associated protein 5-like	1	0	0	1	0	0	0	0	hsa-miR-4732-3p	-0.1
SH2B3	NM_005475	SH2B adaptor protein 3	1	0	0	1	0	0	0	0	hsa-miR-4732-3p	-0.1
FAM46A	NM_017633	family with sequence similarity 46, member A	1	0	0	1	0	0	0	0	hsa-miR-4732-3p	-0.1
LYPD6	NM_001195685	LY6/PLAUR domain containing 6	1	0	0	1	1	0	1	0	hsa-miR-4732-3p	-0.1
HIF1AN	NM_017902	hypoxia inducible factor 1, alpha subunit inhibitor	1	0	1	0	1	0	0	1	hsa-miR-4732-3p	-0.1
TXNRD1	NM_001093771	thioredoxin reductase 1	1	0	0	1	0	0	0	0	hsa-miR-4732-3p	-0.1
KIAA0174	NM_014761	KIAA0174	1	0	0	1	0	0	0	0	hsa-miR-4732-3p	-0.1
SUV420H2	NM_032701	suppressor of variegation 4-20 homolog 2 (Drosophila)	1	0	0	1	0	0	0	0	hsa-miR-4732-3p	-0.1
LHFPL4	NM_198560	lipoma HMGIC fusion partner-like 4	1	0	1	0	0	0	0	0	hsa-miR-4732-3p	-0.1
DPYSL4	NM_006426	dihydropyrimidinase-like 4	1	0	0	1	0	0	0	0	hsa-miR-4732-3p	-0.1
M6PR	NM_001207024	mannose-6-phosphate receptor (cation dependent)	1	0	0	1	0	0	0	0	hsa-miR-4732-3p	-0.1
KLF16	NM_031918	Kruppel-like factor 16	1	0	0	1	0	0	0	0	hsa-miR-4732-3p	-0.1
CDC42SE1	NM_001038707	CDC42 small effector 1	1	0	0	1	0	0	0	0	hsa-miR-4732-3p	-0.1
KIAA1841	NM_001129993	KIAA1841	1	0	0	1	0	0	0	0	hsa-miR-4732-3p	-0.1
ETS1	NM_001143820	v-ets erythroblastosis virus E26 oncogene homolog 1 (avian)	1	0	0	1	1	0	0	1	hsa-miR-4732-3p	-0.09
MAP3K3	NM_002401	mitogen-activated protein kinase kinase kinase 3	1	0	0	1	0	0	0	0	hsa-miR-4732-3p	-0.09
DNAL4	NM_005740	dynein, axonemal, light chain 4	1	0	0	1	0	0	0	0	hsa-miR-4732-3p	-0.09
SMURF1	NM_001199847	SMAD specific E3 ubiquitin protein ligase 1	1	0	0	1	0	0	0	0	hsa-miR-4732-3p	-0.09
ZC3H12B	NM_001010888	zinc finger CCCH-type containing 12B	1	0	1	0	0	0	0	0	hsa-miR-4732-3p	-0.09
KIAA1244	NM_020340	KIAA1244	1	0	0	1	1	0	0	1	hsa-miR-4732-3p	-0.09
TGOLN2	NM_001206840	trans-golgi network protein 2	1	0	0	1	1	0	1	0	hsa-miR-4732-3p	-0.09
PPP1R9B	NM_032595	protein phosphatase 1, regulatory (inhibitor) subunit 9B	1	0	0	1	0	0	0	0	hsa-miR-4732-3p	-0.09
ACACB	NM_001093	acetyl-CoA carboxylase beta	1	0	0	1	0	0	0	0	hsa-miR-4732-3p	-0.09
NOS1AP	NM_001126060	nitric oxide synthase 1 (neuronal) adaptor protein	1	1	0	0	0	0	0	0	hsa-miR-4732-3p	-0.09
HOXB3	NM_002146	homeobox B3	1	0	0	1	0	0	0	0	hsa-miR-4732-3p	-0.09
FAM134A	NM_024293	family with sequence similarity 134, member A	1	0	0	1	0	0	0	0	hsa-miR-4732-3p	-0.09
UBE2G1	NM_003342	ubiquitin-conjugating enzyme E2G 1	1	0	0	1	0	0	0	0	hsa-miR-4732-3p	-0.09
ADAMTS15	NM_139055	ADAM metallopeptidase with thrombospondin type 1 motif, 15	1	0	0	1	0	0	0	0	hsa-miR-4732-3p	-0.09
DAGLA	NM_006133	diacylglycerol lipase, alpha	1	0	0	1	1	0	1	0	hsa-miR-4732-3p	-0.09
PRKCA	NM_002737	protein kinase C, alpha	1	1	0	0	0	0	0	0	hsa-miR-4732-3p	-0.09
LIN28A	NM_024674	lin-28 homolog A (C. elegans)	1	0	0	1	0	0	0	0	hsa-miR-4732-3p	-0.09
FAM129B	NM_001035534	family with sequence similarity 129, member B	1	0	0	1	0	0	0	0	hsa-miR-4732-3p	-0.09
FBXW11	NM_012300	F-box and WD repeat domain containing 11	1	0	1	0	0	0	0	0	hsa-miR-4732-3p	-0.09
EDEM1	NM_014674	ER degradation enhancer, mannosidase alpha-like 1	1	0	0	1	0	0	0	0	hsa-miR-4732-3p	-0.09
ADAMTS4	NM_005099	ADAM metallopeptidase with thrombospondin type 1 motif, 4	1	0	0	1	0	0	0	0	hsa-miR-4732-3p	-0.08
PPARA	NM_001001928	peroxisome proliferator-activated receptor alpha	1	0	0	1	0	0	0	0	hsa-miR-4732-3p	-0.08
REEP3	NM_001001330	receptor accessory protein 3	1	0	0	1	0	0	0	0	hsa-miR-4732-3p	-0.08
NRXN1	NM_001135659	neurexin 1	1	0	0	1	0	0	0	0	hsa-miR-4732-3p	-0.08
KDM4B	NM_015015	lysine (K)-specific demethylase 4B	1	0	0	1	0	0	0	0	hsa-miR-4732-3p	-0.08
SASH1	NM_015278	SAM and SH3 domain containing 1	1	0	0	1	0	0	0	0	hsa-miR-4732-3p	-0.08
RGS3	NM_021106	regulator of G-protein signaling 3	1	0	1	0	0	0	0	0	hsa-miR-4732-3p	-0.08
PODXL	NM_001018111	podocalyxin-like	1	0	0	1	0	0	0	0	hsa-miR-4732-3p	-0.08
FRAS1	NM_025074	Fraser syndrome 1	1	0	0	1	0	0	0	0	hsa-miR-4732-3p	-0.08
ADCY6	NM_015270	adenylate cyclase 6	1	0	1	0	0	0	0	0	hsa-miR-4732-3p	-0.08
SLC39A13	NM_001128225	solute carrier family 39 (zinc transporter), member 13	1	0	0	1	0	0	0	0	hsa-miR-4732-3p	-0.08
HK2	NM_000189	hexokinase 2	1	0	0	1	0	0	0	0	hsa-miR-4732-3p	-0.08
FAM126B	NM_173822	family with sequence similarity 126, member B	1	0	0	1	0	0	0	0	hsa-miR-4732-3p	-0.08
ZDHHC7	NM_001145548	zinc finger, DHHC-type containing 7	1	0	0	1	0	0	0	0	hsa-miR-4732-3p	-0.08
UBE2L3	NM_003347	ubiquitin-conjugating enzyme E2L 3	1	0	0	1	0	0	0	0	hsa-miR-4732-3p	-0.07
BRSK2	NM_003957	BR serine/threonine kinase 2	1	0	0	1	0	0	0	0	hsa-miR-4732-3p	-0.07
CASP2	NM_001224	caspase 2, apoptosis-related cysteine peptidase	1	0	0	1	0	0	0	0	hsa-miR-4732-3p	-0.07
MSI1	NM_002442	musashi homolog 1 (Drosophila)	1	0	0	1	0	0	0	0	hsa-miR-4732-3p	-0.07
SLC6A17	NM_001010898	solute carrier family 6, member 17	1	0	0	1	0	0	0	0	hsa-miR-4732-3p	-0.07
PIK3C2B	NM_002646	phosphoinositide-3-kinase, class 2, beta polypeptide	1	0	0	1	0	0	0	0	hsa-miR-4732-3p	-0.07
TNFRSF1B	NM_001066	tumor necrosis factor receptor superfamily, member 1B	1	0	0	1	0	0	0	0	hsa-miR-4732-3p	-0.07
ELL	NM_006532	elongation factor RNA polymerase II	1	0	0	1	1	1	0	0	hsa-miR-4732-3p	-0.07
RAP1GAP2	NM_001100398	RAP1 GTPase activating protein 2	1	0	0	1	0	0	0	0	hsa-miR-4732-3p	-0.07
BMF	NM_001003940	Bcl2 modifying factor	1	0	0	1	0	0	0	0	hsa-miR-4732-3p	-0.07
FLT1	NM_001159920	fms-related tyrosine kinase 1 (vascular endothelial growth factor/vascular permeability factor receptor)	1	1	0	0	0	0	0	0	hsa-miR-4732-3p	-0.07
NCAN	NM_004386	neurocan	1	0	0	1	0	0	0	0	hsa-miR-4732-3p	-0.07
YES1	NM_005433	v-yes-1 Yamaguchi sarcoma viral oncogene homolog 1	1	0	0	1	0	0	0	0	hsa-miR-4732-3p	-0.07
BAG4	NM_001204878	BCL2-associated athanogene 4	1	0	0	1	0	0	0	0	hsa-miR-4732-3p	-0.07
AGPAT6	NM_178819	1-acylglycerol-3-phosphate O-acyltransferase 6 (lysophosphatidic acid acyltransferase, zeta)	1	0	1	0	1	0	0	1	hsa-miR-4732-3p	-0.07
ULK3	NM_001099436	unc-51-like kinase 3 (C. elegans)	1	0	0	1	0	0	0	0	hsa-miR-4732-3p	-0.07
STAT3	NM_003150	signal transducer and activator of transcription 3 (acute-phase response factor)	1	0	0	1	0	0	0	0	hsa-miR-4732-3p	-0.07
TLE3	NM_001105192	transducin-like enhancer of split 3 (E(sp1) homolog, Drosophila)	1	0	0	1	0	0	0	0	hsa-miR-4732-3p	-0.07
MAP3K2	NM_006609	mitogen-activated protein kinase kinase kinase 2	1	0	1	0	0	0	0	0	hsa-miR-4732-3p	-0.06
ZNF148	NM_021964	zinc finger protein 148	1	0	0	1	0	0	0	0	hsa-miR-4732-3p	-0.06
OLFML2A	NM_182487	olfactomedin-like 2A	1	0	0	1	0	0	0	0	hsa-miR-4732-3p	-0.06
PTAR1	NM_001099666	protein prenyltransferase alpha subunit repeat containing 1	1	0	0	1	0	0	0	0	hsa-miR-4732-3p	-0.06
CPEB4	NM_030627	cytoplasmic polyadenylation element binding protein 4	1	1	0	0	0	0	0	0	hsa-miR-4732-3p	-0.06
BAZ2A	NM_013449	bromodomain adjacent to zinc finger domain, 2A	1	0	0	1	0	0	0	0	hsa-miR-4732-3p	-0.06
DTX4	NM_015177	deltex homolog 4 (Drosophila)	1	0	0	1	1	0	0	1	hsa-miR-4732-3p	-0.06
MEF2D	NM_005920	myocyte enhancer factor 2D	1	0	0	1	0	0	0	0	hsa-miR-4732-3p	-0.06
TMBIM6	NM_001098576	transmembrane BAX inhibitor motif containing 6	1	0	0	1	0	0	0	0	hsa-miR-4732-3p	-0.06
TRPS1	NM_014112	trichorhinophalangeal syndrome I	1	0	0	1	0	0	0	0	hsa-miR-4732-3p	-0.06
KLF3	NM_016531	Kruppel-like factor 3 (basic)	1	0	0	1	0	0	0	0	hsa-miR-4732-3p	-0.06
ZNF664	NM_001204298	zinc finger protein 664	1	1	0	0	0	0	0	0	hsa-miR-4732-3p	-0.06
PHF15	NM_015288	PHD finger protein 15	1	0	0	1	0	0	0	0	hsa-miR-4732-3p	-0.06
ZDHHC9	NM_001008222	zinc finger, DHHC-type containing 9	1	0	0	1	0	0	0	0	hsa-miR-4732-3p	-0.06
APLN	NM_017413	apelin	1	0	1	0	1	0	0	1	hsa-miR-4732-3p	-0.05
EREG	NM_001432	epiregulin	1	1	0	0	0	0	0	0	hsa-miR-4732-3p	-0.05
MOCS1	NM_001075098	molybdenum cofactor synthesis 1	1	0	0	1	0	0	0	0	hsa-miR-4732-3p	-0.05
SLC23A2	NM_005116	solute carrier family 23 (nucleobase transporters), member 2	1	0	0	1	0	0	0	0	hsa-miR-4732-3p	-0.05
ATP9A	NM_006045	ATPase, class II, type 9A	1	0	1	0	0	0	0	0	hsa-miR-4732-3p	-0.05
SMAD4	NM_005359	SMAD family member 4	1	0	0	1	0	0	0	0	hsa-miR-4732-3p	-0.05
SPHK2	NM_001204158	sphingosine kinase 2	1	0	1	0	0	0	0	0	hsa-miR-4732-3p	-0.05
ATXN3	NM_001127696	ataxin 3	1	0	0	1	0	0	0	0	hsa-miR-4732-3p	-0.05
CDR2L	NM_014603	cerebellar degeneration-related protein 2-like	1	0	0	1	0	0	0	0	hsa-miR-4732-3p	-0.05
CYTH1	NM_004762	cytohesin 1	1	0	0	1	0	0	0	0	hsa-miR-4732-3p	-0.05
CREB1	NM_004379	cAMP responsive element binding protein 1	1	0	0	1	0	0	0	0	hsa-miR-4732-3p	-0.05
ST8SIA4	NM_005668	ST8 alpha-N-acetyl-neuraminide alpha-2,8-sialyltransferase 4	1	0	0	1	0	0	0	0	hsa-miR-4732-3p	-0.05
DUSP3	NM_004090	dual specificity phosphatase 3	1	0	0	1	0	0	0	0	hsa-miR-4732-3p	-0.04
YOD1	NM_018566	YOD1 OTU deubiquinating enzyme 1 homolog (S. cerevisiae)	1	0	0	1	0	0	0	0	hsa-miR-4732-3p	-0.04
KIAA0317	NM_001039479	KIAA0317	1	0	0	1	0	0	0	0	hsa-miR-4732-3p	-0.04
NAA40	NM_024771	N(alpha)-acetyltransferase 40, NatD catalytic subunit, homolog (S. cerevisiae)	1	0	0	1	0	0	0	0	hsa-miR-4732-3p	-0.04
RORA	NM_002943	RAR-related orphan receptor A	2	0	0	2	0	0	0	0	hsa-miR-4732-3p	-0.04
PELI2	NM_021255	pellino homolog 2 (Drosophila)	1	0	0	1	0	0	0	0	hsa-miR-4732-3p	-0.04
VCPIP1	NM_025054	valosin containing protein (p97)/p47 complex interacting protein 1	1	0	0	1	0	0	0	0	hsa-miR-4732-3p	-0.04
LPP	NM_001167671	LIM domain containing preferred translocation partner in lipoma	1	0	0	1	2	0	0	2	hsa-miR-4732-3p	-0.04
DCP1A	NM_018403	DCP1 decapping enzyme homolog A (S. cerevisiae)	1	0	0	1	0	0	0	0	hsa-miR-4732-3p	-0.04
MAF	NM_001031804	v-maf musculoaponeurotic fibrosarcoma oncogene homolog (avian)	1	0	0	1	0	0	0	0	hsa-miR-4732-3p	-0.04
CACNB1	NM_000723	calcium channel, voltage-dependent, beta 1 subunit	1	0	0	1	0	0	0	0	hsa-miR-4732-3p	-0.04
LIN28B	NM_001004317	lin-28 homolog B (C. elegans)	1	0	0	1	0	0	0	0	hsa-miR-4732-3p	-0.04
ZNF518A	NM_014803	zinc finger protein 518A	1	0	0	1	0	0	0	0	hsa-miR-4732-3p	-0.04
VPS36	NM_016075	vacuolar protein sorting 36 homolog (S. cerevisiae)	1	0	0	1	0	0	0	0	hsa-miR-4732-3p	-0.04
YIPF6	NM_001195214	Yip1 domain family, member 6	1	0	0	1	0	0	0	0	hsa-miR-4732-3p	-0.03
LRRC8B	NM_001134476	leucine rich repeat containing 8 family, member B	1	0	0	1	0	0	0	0	hsa-miR-4732-3p	-0.03
PARM1	NM_015393	prostate androgen-regulated mucin-like protein 1	1	0	0	1	0	0	0	0	hsa-miR-4732-3p	-0.03
SESTD1	NM_178123	SEC14 and spectrin domains 1	1	0	0	1	0	0	0	0	hsa-miR-4732-3p	-0.03
ZBTB43	NM_001135776	zinc finger and BTB domain containing 43	1	0	0	1	0	0	0	0	hsa-miR-4732-3p	-0.03
KLHL24	NM_017644	kelch-like 24 (Drosophila)	1	0	0	1	0	0	0	0	hsa-miR-4732-3p	-0.03
KIAA0930	NM_001009880	KIAA0930	1	0	1	0	1	0	0	1	hsa-miR-4732-3p	> -0.03
ZNF395	NM_018660	zinc finger protein 395	1	0	0	1	1	0	1	0	hsa-miR-4732-3p	> -0.03
IKZF4	NM_022465	IKAROS family zinc finger 4 (Eos)	1	0	0	1	0	0	0	0	hsa-miR-4732-3p	-0.03
KCNA1	NM_000217	potassium voltage-gated channel, shaker-related subfamily, member 1 (episodic ataxia with myokymia)	1	0	0	1	0	0	0	0	hsa-miR-4732-3p	-0.03
SNTB2	NM_006750	syntrophin, beta 2 (dystrophin-associated protein A1, 59kDa, basic component 2)	1	0	0	1	0	0	0	0	hsa-miR-4732-3p	-0.03
ZNRF3	NM_001206998	zinc and ring finger 3	1	0	0	1	0	0	0	0	hsa-miR-4732-3p	-0.03
PRTG	NM_173814	protogenin	1	0	0	1	0	0	0	0	hsa-miR-4732-3p	-0.03
FNDC3B	NM_001135095	fibronectin type III domain containing 3B	1	0	0	1	0	0	0	0	hsa-miR-4732-3p	-0.03
IPMK	NM_152230	inositol polyphosphate multikinase	1	0	0	1	0	0	0	0	hsa-miR-4732-3p	-0.03
RYBP	NM_012234	RING1 and YY1 binding protein	1	0	0	1	0	0	0	0	hsa-miR-4732-3p	-0.03
SH2D5	NM_001103160	SH2 domain containing 5	1	0	1	0	0	0	0	0	hsa-miR-4732-3p	-0.02
ACVR1C	NM_001111031	activin A receptor, type IC	1	0	0	1	0	0	0	0	hsa-miR-4732-3p	-0.02
JMY	NM_152405	junction mediating and regulatory protein, p53 cofactor	1	0	0	1	0	0	0	0	hsa-miR-4732-3p	-0.02
EAF1	NM_033083	ELL associated factor 1	1	0	0	1	0	0	0	0	hsa-miR-4732-3p	-0.02
PACSIN1	NM_001199583	protein kinase C and casein kinase substrate in neurons 1	1	0	1	0	0	0	0	0	hsa-miR-4732-3p	> -0.02
ZBTB4	NM_001128833	zinc finger and BTB domain containing 4	1	0	1	0	0	0	0	0	hsa-miR-4732-3p	> -0.02
POU2F1	NM_001198783	POU class 2 homeobox 1	1	0	0	1	1	0	0	1	hsa-miR-4732-3p	> -0.02
RAB22A	NM_020673	RAB22A, member RAS oncogene family	1	0	0	1	0	0	0	0	hsa-miR-4732-3p	-0.02
ZBTB38	NM_001080412	zinc finger and BTB domain containing 38	1	0	0	1	0	0	0	0	hsa-miR-4732-3p	-0.02
FOXN3	NM_001085471	forkhead box N3	1	0	0	1	0	0	0	0	hsa-miR-4732-3p	-0.01
NFIB	NM_001190737	nuclear factor I/B	1	0	0	1	0	0	0	0	hsa-miR-4732-3p	> -0.01
PDK3	NM_001142386	pyruvate dehydrogenase kinase, isozyme 3	1	0	0	1	0	0	0	0	hsa-miR-4732-3p	> -0.01
SCN2B	NM_004588	sodium channel, voltage-gated, type II, beta	1	0	0	1	0	0	0	0	hsa-miR-4732-3p	> -0.01
SP1	NM_003109	Sp1 transcription factor	1	0	0	1	0	0	0	0	hsa-miR-4732-3p	> -0.01
SGPL1	NM_003901	sphingosine-1-phosphate lyase 1	1	0	0	1	0	0	0	0	hsa-miR-4732-3p	> -0.01
C14orf43	NM_001043318	chromosome 14 open reading frame 43	1	0	0	1	0	0	0	0	hsa-miR-4732-3p	> -0.01
MEMO1	NM_001137602	mediator of cell motility 1	1	0	0	1	0	0	0	0	hsa-miR-4732-3p	N/A
