# Supplementary material for: A comprehensive joint analysis of the long and short RNA transcriptomes of human erythrocytes
Source: BMC Genomics. 2015 Nov 16;16:952. doi: 10.1186/s12864-015-2156-2 (PMC4647483; doi:10.1186/s12864-015-2156-2)
Supplement: Additional file 8: Table S7. — Primers used in this manuscript. (XLSX 10 kb) [file 12864_2015_2156_MOESM8_ESM.xlsx]

## Sheet: Sheet1
Cloned region	Orientation	Primer sequence
SMAD2 3' UTR	Forward	ATCGGCTCGAGATGCCCAAATTTCAACAGGA
SMAD2 3' UTR	Reverse	ATCTGGCGGCCGCGGCTTTTCCCCCAATTTTTA
SMAD4 3' UTR	Forward	CGATCTCGAGCCTTCTGGCCTTACTCCTGT
SMAD4 3' UTR	Reverse	CGATGCGGCCGCTATTGAGAAAGCATTTAA
SMAD2 mutagenesis	Sense	AATATGTGGAAGTAATTCTAGCATATGGGTGAAAATAATTATACTGCCACCTATGCA
SMAD2 mutagenesis	Antisense	TGCATAGGTGGCAGTATAATTATTTTCACCCATATGCTAGAATTACTTCCACATATT
SMAD4 mutagenesis	Sense	TCATTCATTCCAGTCTGATGTTAAAATGGGTGAAAACACTAGCAATTACTTTAGCTA
SMAD4 mutagenesis	Antisense	TAGCTAAAGTAATTGCTAGTGTTTTCACCCATTTTAACATCAGACTGGAATGAATGA
qPCR primers	Orientation	Primer sequence
miR-4732 region lncRNA	Forward	CTTCCTGCTCCCTGCTCTAC
miR-4732 region lncRNA	Reverse	CAAAGGGAACCTTCTGCATC
